# Supplementary material for: Global changes in chromatin accessibility and transcription in growth hormone-secreting pituitary adenoma
Source: Endocrine. 2022 Aug 10;78(2):329–42. doi: 10.1007/s12020-022-03155-z (PMC9584994; doi:10.1007/s12020-022-03155-z)
Supplement: Supplementary file 4 — Supplementary Tables [file 12020_2022_3155_MOESM4_ESM.xlsx]

## Sheet: Supplementary Table 1
Supplementary Table1. 281 DEGs were identified to be related to the hyper-accessible regions
gene	N1	N2	N3	N4	N5	N6	T1	T2	T3	T4	T5	T6	Normal	Tumor	log2.fold_change.	FC.DARs.	Chr	Start	End	RPKM.mean.	Annotation	Distance.to.TSS	Entrez.ID	Gene.Description
ARRDC3	28.1944	24.8947	19.749	15.9578	28.6332	17.6635	11.2767	13.4243	10.1238	10.9819	6.09044	9.38776	22.5154	10.2142	-1.14034	7.51838	chr5	91714665	91715664	3.88181	Intergenic	-1036030	57561	arrestin domain containing 3
HCLS1	9.99701	18.6231	15.0335	11.7585	13.1771	18.4099	4.83064	3.43656	3.70357	7.7721	5.61238	7.11903	14.4999	5.41238	-1.4217	7.27975	chr3	121367073	121368072	2.49345	Intron (NM_005335, Intron 3 of 13)	12178	3059	hematopoietic cell-specific Lyn substrate 1
EDIL3	7.06403	10.3643	9.9706	4.99919	8.19252	4.42964	35.5264	15.0165	7.53255	101.463	12.0477	0.197778	7.50338	28.6307	1.93195	7.07247	chr5	83528377	83529376	3.20404	Intron (NM_005711, Intron 2 of 10)	151809	10085	EGF like repeats and discoidin domains 3
UBFD1	17.2452	13.7461	21.8584	15.2518	16.6406	19.2694	36.2425	33.1504	23.8485	20.367	30.9195	41.8398	17.3352	31.0613	0.84141	6.71231	chr16	23575960	23576959	5.42217	Intron (NM_019116, Intron 5 of 6)	7411	56061	ubiquitin family domain containing 1
DGCR5	0.787737	0.904166	3.31805	0.946948	2.22245	3.51267	0.967357	7.31752	9.62215	1.45631	12.046	0.953096	1.94867	5.39374	1.46879	6.56736	chr22	18978880	18979879	8.01011	Non-coding (NR_110533, Exon 4 of 6)	21368	26220	DiGeorge syndrome critical region gene 5
CLEC14A	7.00101	16.5136	3.90202	4.91474	9.17443	6.67289	5.9252	2.10945	1.47921	4.85642	1.49786	4.51051	8.02978	3.39644	-1.24134	6.44544	chr14	38836323	38837322	6.92378	Intergenic	-111524	161198	C-type lectin domain containing 14A
SULF2	78.203	37.6901	29.0419	32.0704	40.3985	29.6935	31.9977	21.8548	29.9585	10.0607	19.4415	3.24231	41.1829	19.4259	-1.08406	6.26737	chr20	46476426	46477872	8.25192	Intergenic	-61789	55959	sulfatase 2
TRPC3	5.4151	7.59408	7.06967	8.5673	9.91052	5.70072	10.9657	21.1469	10.8659	1.71318	14.1218	16.0604	7.37623	12.479	0.758544	5.80691	chr4	122976315	122977967	5.70266	Intergenic	-103926	7222	transient receptor potential cation channel subfamily C member 3
SH3GL2	35.6647	21.0099	42.3554	28.0179	44.7291	40.1765	65.0477	69.2752	44.9704	70.1792	57.3477	124.847	35.3256	71.9445	1.02617	5.74924	chr9	17534520	17535519	6.83168	Intergenic	-44045	6456	SH3 domain containing GRB2 like 2, endophilin A1
CPAMD8	3.49859	5.04348	2.81219	7.24963	9.74951	2.5082	0.450264	0.475238	0.563584	0.387615	0.570067	0.319058	5.1436	0.460971	-3.48003	5.53094	chr19	17096793	17097792	3.17734	Intron (NM_015692, Intron 13 of 41)	40328	27151	C3 and PZP like alpha-2-macroglobulin domain containing 8
RORB	4.52331	1.91897	2.38541	1.4087	1.37188	0.751738	0.456002	0.0865792	0.0479335	0	0.133671	46.3046	2.06	7.83813	1.92786	5.50124	chr9	77297866	77298865	3.72909	Intron (NM_001365023, Intron 9 of 9)	67915	6096	RAR related orphan receptor B
REPS2	8.37439	6.80181	6.64472	9.40163	11.2163	6.24119	3.61201	4.86469	3.04668	2.55347	4.36448	5.73086	8.11334	4.0287	-1.00998	5.32514	chrX	17003967	17004966	2.14903	Intron (NM_001080975, Intron 1 of 17)	39685	9185	RALBP1 associated Eps domain containing 2
SUSD4	18.9435	15.3135	35.7664	38.8697	33.8222	19.8861	80.3608	86.7546	81.9266	7.81037	89.6696	151.007	27.1002	82.9214	1.61344	4.76997	chr1	223510491	223511490	7.57575	Intron (NM_017982, Intron 2 of 8)	26528	55061	sushi domain containing 4
KCNE4	5.2215	5.36817	1.61991	0.824066	1.69329	3.13251	2.88889	1.85582	0.427753	1.07603	1.76644	30.0288	2.97657	6.34062	1.09097	4.76924	chr2	223920993	223921992	7.20046	Intergenic	4844	23704	potassium voltage-gated channel subfamily E regulatory subunit 4
CASK	15.3664	7.88348	16.5143	10.4265	11.0804	11.2112	22.0139	36.6739	19.572	66.0571	27.6168	267.632	12.0804	73.261	2.60038	4.61729	chrX	41810947	41811946	2.8207	Intergenic	-28639	8573	calcium/calmodulin dependent serine protein kinase
SAP130	5.70839	6.04188	7.61277	6.06966	5.7743	5.23271	8.62304	9.75162	11.719	8.74501	16.4719	10.323	6.07328	10.9389	0.848922	4.59731	chr2	128752856	128753855	4.37631	Intron (NM_001330302, Intron 11 of 20)	31514	79595	Sin3A associated protein 130
DYNC1I1	23.5728	14.7928	28.9081	24.4237	19.7659	29.3483	27.8685	44.0594	33.5359	32.5092	27.2522	50.3301	23.4686	35.9259	0.614291	4.57475	chr7	95317990	95318989	4.5638	Intergenic	-83329	1780	dynein cytoplasmic 1 intermediate chain 1
RPH3AL	34.7254	16.1015	59.1137	45.8626	43.5915	36.953	76.7898	90.0947	124.585	19.6121	66.3536	38.8497	39.3913	69.3808	0.81666	4.46155	chr17	198041	199040	8.4364	Intron (NM_001190412, Intron 1 of 8)	4058	9501	rabphilin 3A like (without C2 domains)
SCGN	43.1734	19.2146	28.3755	109.284	66.2511	43.5448	4.1493	4.28516	1.42174	7.63834	0.806248	51.2131	51.6405	11.5856	-2.15617	4.31414	chr6	25659551	25660550	4.02171	Intron (NM_006998, Intron 2 of 10)	7607	10590	secretagogin, EF-hand calcium binding protein
CAMSAP1	7.48452	5.43263	7.50776	6.09086	5.89646	5.00768	8.2209	12.8708	15.2228	7.83964	12.4522	10.0303	6.23665	11.1061	0.832511	4.22636	chr9	138778500	138779499	6.73883	Intron (NM_015447, Intron 1 of 16)	20393	157922	calmodulin regulated spectrin associated protein 1
ATP8A1	9.48342	17.8313	9.72069	9.33291	13.6532	10.0669	11.1417	13.184	8.08637	15.0397	7.13916	67.51	11.6814	20.3501	0.800823	4.10259	chr4	42630392	42631391	10.6005	Intron (NM_006095, Intron 1 of 36)	28231	10396	ATPase phospholipid transporting 8A1
GALNT13	10.1843	2.36068	4.69285	3.5793	3.12362	1.62393	19.2048	13.5085	7.84541	0.168015	4.2838	12.4117	4.26078	9.57038	1.16746	4.05466	chr2	154727742	154728819	12.2942	Promoter-TSS (NM_052917)	-155	114805	polypeptide N-acetylgalactosaminyltransferase 13
DUSP6	18.7525	26.6123	16.2848	18.8402	22.0856	8.61389	13.4387	11.9383	9.37405	3.3317	6.21602	1.41484	18.5315	7.61893	-1.28232	4.03351	chr12	89807745	89808744	1.91214	Intergenic	-61966	1848	dual specificity phosphatase 6
PHACTR3	26.8704	4.88821	4.1291	16.1273	12.2243	4.40692	1.22355	1.02277	0.122263	0.185066	3.28418	2.05494	11.441	1.31546	-3.12058	4.00687	chr20	58401149	58402148	16.7095	Intron (NM_183246, Intron 7 of 11)	105383	116154	phosphatase and actin regulator 3
PKIB	32.2579	8.60399	30.9594	40.7754	29.5693	51.371	119.544	86.4429	120.271	1.43079	136.154	22.232	32.2562	81.0125	1.32857	3.9887	chr6	122931052	122932530	13.9234	Intron (NM_181795, Intron 1 of 4)	241	5570	cAMP-dependent protein kinase inhibitor beta
FSTL5	11.0944	1.47121	3.98308	0.999565	0.0414857	3.22583	0.211793	0.0370621	0.710709	38.6211	0	148.604	3.46926	31.3641	3.17641	3.9576	chr4	163084701	163085700	5.85682	Promoter-TSS (NM_001128427)	-14	56884	follistatin like 5
PEMT	77.5258	50.5722	54.389	111.138	99.5113	97.02	31.9094	31.0367	44.9946	78.4441	40.4938	30.3009	81.6927	42.8633	-0.930466	3.94402	chr17	17470174	17471173	19.7997	Intron (NM_001267551, Intron 2 of 6)	10137	10400	phosphatidylethanolamine N-methyltransferase
NWD1	1.3958	0.764988	1.47977	1.68436	1.06923	0.439649	0.289547	0.266003	0.0307314	0	0.431527	45.4635	1.13897	7.74688	2.76589	3.87904	chr19	16837476	16838475	5.75624	Intron (NM_001290355, Intron 3 of 20)	-4028	284434	NACHT and WD repeat domain containing 1
FRZB	16.5065	29.7283	10.414	5.97235	8.183	11.6112	11.2168	3.02067	3.5672	1.95916	7.61091	2.06618	13.7359	4.90681	-1.48509	3.87876	chr2	183779955	183781488	6.29651	3' UTR (NM_013436, Exon 31 of 31)	-49356	2487	frizzled related protein
CDK5R1	6.41219	3.80964	6.02719	5.56327	5.19416	5.24174	6.95115	10.1481	8.70395	11.467	4.24401	28.2712	5.3747	11.6309	1.11371	3.80455	chr17	30937052	30938051	5.02342	Intron (NM_015194, Intron 20 of 21)	123540	8851	cyclin dependent kinase 5 regulatory subunit 1
KIF5C	17.3951	19.6722	24.721	25.92	26.2153	23.0142	38.062	52.0897	48.7177	10.4205	46.3054	23.6661	22.823	36.5436	0.67913	3.80057	chr2	149638885	149639889	19.7108	Intron (NM_004522, Intron 1 of 25)	6591	3800	kinesin family member 5C
ADAMTSL1	2.76539	4.68021	3.93521	1.4025	2.90578	2.21474	26.3129	17.7957	13.658	38.6236	24.6152	14.4056	2.98397	22.5685	2.919	3.68661	chr9	18493407	18494406	6.09552	Intron (NM_001040272, Intron 1 of 28)	19755	92949	ADAMTS like 1
NRXN3	2.79182	3.16279	8.04859	6.05018	6.92852	7.2908	24.4826	12.6317	18.5908	13.2342	21.0142	12.8563	5.71212	17.135	1.58484	3.67924	chr14	78914151	78915150	4.82572	Intron (NM_004796, Intron 1 of 16)	44588	9369	neurexin 3
GAS1	9.80574	8.75829	3.90686	6.4764	15.2374	4.55271	0.64791	1.44325	0.0502437	0.187543	2.16329	1.67664	8.12289	1.02815	-2.98195	3.57573	chr9	89347378	89348377	4.13491	Intergenic	214544	2619	growth arrest specific 1
CNTNAP2	9.33313	4.01351	8.34424	4.57018	2.15732	10.8186	0.66615	2.47134	0.133623	1.39974	1.02044	0.268262	6.5395	0.993259	-2.71894	3.51857	chr7	145693958	145695016	12.5168	Intergenic	-776876	26047	contactin associated protein like 2
STK39	22.1378	20.2645	21.2794	22.0937	22.1852	29.1684	20.5899	35.2767	19.5958	28.7508	24.0628	98.1559	22.8548	37.7386	0.723543	3.42304	chr2	169089334	169090333	4.73829	Intron (NM_013233, Intron 1 of 17)	14272	27347	serine/threonine kinase 39
KCNT2	1.81827	3.63357	3.09782	2.46005	2.47233	3.30795	4.26409	7.61925	3.76042	0.0231287	2.10835	14.7654	2.79833	5.42343	0.954638	3.40977	chr1	196577542	196578591	12.9228	Promoter-TSS (NM_198503)	-496	343450	potassium sodium-activated channel subfamily T member 2
CAT	44.2107	35.2752	23.0371	25.3768	25.8139	19.7788	9.89999	7.6013	8.49353	5.14705	5.04663	28.4597	28.9154	10.7747	-1.42419	3.34231	chr11	34459913	34460936	10.7778	Promoter-TSS (NM_001752)	-57	847	catalase
TTC39C	9.15115	7.36229	9.03669	16.17	10.9316	19.2463	30.1409	28.0895	26.5825	1.03779	47.7484	23.8871	11.983	26.2477	1.1312	3.32211	chr18	21692759	21693784	10.6745	Promoter-TSS (NM_001292030)	-20	125488	tetratricopeptide repeat domain 39C
NCAM1	32.7452	26.5879	29.0829	24.0527	23.0042	26.0624	38.978	40.6619	36.757	60.1329	28.6383	55.1715	26.9225	43.3899	0.688546	3.30647	chr11	112666707	112667706	5.19152	Intergenic	-164936	4684	neural cell adhesion molecule 1
RASSF6	0.742044	0.45115	0.350344	0.265927	0.436679	0.168299	0.242178	1.33283	0.0875364	0.0316119	0.16529	85.8471	0.402407	14.6178	5.18292	3.26943	chr4	74516516	74517515	3.56169	Intergenic	-30667	166824	Ras association domain family member 6
C1GALT1C1	36.4419	34.1707	41.2717	44.1622	56.3473	58.2658	86.4038	78.3243	75.362	32.227	189.699	29.8851	45.1099	81.9835	0.861889	3.25793	chrX	119805886	119806885	3.60073	Intergenic	-42380	29071	C1GALT1 specific chaperone 1
VWA5B1	2.16186	4.37916	4.84124	2.08019	1.66209	0.790913	7.29592	5.14951	9.00382	3.71931	3.16718	8.40627	2.65258	6.12367	1.207	3.25232	chr1	20608868	20609867	6.0204	Intergenic	-8001	127731	von Willebrand factor A domain containing 5B1
NR2F1-AS1	8.30138	4.71891	4.86868	3.73423	5.11597	5.98029	1.60148	1.06722	0.254335	1.44829	0.871621	6.65908	5.45324	1.98367	-1.45894	3.24323	chr5	92737123	92738122	2.94403	Intergenic	169427	441094	NR2F1 antisense RNA 1
TLE1	17.884	9.15367	7.31577	10.4748	6.86029	7.01901	2.67449	2.51805	0.771606	8.86538	2.43181	2.23762	9.78459	3.24983	-1.59015	3.18027	chr9	84279447	84280446	5.15403	Intron (NM_001303103, Intron 4 of 19)	24504	7088	TLE family member 1, transcriptional corepressor
SLC39A11	6.87732	3.43686	8.36748	2.96644	9.56369	2.07657	29.5752	13.806	30.9536	5.53455	29.2954	2.05053	5.54806	18.5359	1.74027	3.17804	chr17	70950446	70951445	4.73565	Intron (NM_001352691, Intron 5 of 10)	137882	201266	solute carrier family 39 member 11
ITGA6	15.3856	16.669	7.82643	7.42977	9.10986	8.14516	3.15389	2.81907	1.04776	3.80628	3.1587	13.6644	10.761	4.60834	-1.22349	3.11585	chr2	173272541	173273540	3.91097	Intergenic	-19024	3655	integrin subunit alpha 6
CERS6	9.97343	10.6904	13.7973	8.73188	11.6334	10.0008	13.7812	17.3574	12.741	45.2274	14.3185	58.077	10.8045	26.9171	1.31688	3.10887	chr2	169334259	169335258	4.59945	Intron (NM_203463, Intron 1 of 9)	21976	253782	ceramide synthase 6
GOLGA3	14.9008	15.2099	23.6891	19.0947	21.5011	14.8827	37.8999	36.6271	46.7706	12.5323	35.1638	15.4548	18.2131	30.7414	0.75521	3.10533	chr12	133396318	133397317	12.9945	Intron (NM_005895, Intron 2 of 23)	8158	2802	golgin A3
RAMP3	16.2424	16.1664	12.0532	19.3732	23.0891	26.8884	22.6356	6.74565	3.05395	3.29791	10.8728	0.853103	18.9688	7.90982	-1.26191	3.10213	chr7	45291108	45292162	41.78	Intergenic	94245	10268	receptor activity modifying protein 3
ID4	41.5388	31.8691	27.9367	34.5349	20.9311	54.1253	4.14348	7.19242	0.672041	0.29498	5.43563	47.1532	35.156	10.8153	-1.7007	3.08552	chr6	19892127	19893126	5.72128	Intergenic	55025	3400	inhibitor of DNA binding 4, HLH protein
DMRTA2	2.3329	1.14632	2.47522	2.16884	2.50757	3.6153	2.79769	9.48276	2.48263	0.116891	0.525196	45.3999	2.37436	10.1342	2.09362	3.08303	chr1	51024667	51025666	4.39391	Intron (NM_007051, Intron 13 of 18)	-136051	63950	DMRT like family A2
EFHD2	20.1035	16.1587	17.9494	16.726	13.6686	29.6375	9.15428	11.3755	11.704	14.8204	18.9027	5.63374	19.0406	11.9318	-0.674273	3.0742	chr1	15710345	15711344	6.13573	Intron (NM_052929, Intron 30 of 30)	-25540	79180	EF-hand domain family member D2
OGFRL1	14.2467	13.3112	15.2874	9.54584	11.2549	12.7918	7.46651	9.60119	15.8531	16.2679	9.73705	71.006	12.7396	21.6553	0.765394	3.0662	chr6	71997177	71998665	18.3521	Promoter-TSS (NM_024576)	-593	79627	opioid growth factor receptor like 1
PRXL2A	44.6766	50.4462	46.3174	47.6219	46.9136	50.8347	74.0572	61.1594	64.4181	84.9169	51.8081	119.841	47.8017	76.0335	0.669572	3.05411	chr10	82175538	82176537	9.69428	Intron (NM_001243782, Intron 1 of 5)	2448	84293	peroxiredoxin like 2A
DIO2	52.0218	62.1101	22.2453	29.6595	71.7049	31.7182	29.4289	12.8863	10.0363	11.72	8.97739	0.0357901	44.91	12.1808	-1.88243	3.05148	chr14	81008623	81009622	4.92501	Intron (NM_152446, Intron 21 of 24)	-311722	1734	iodothyronine deiodinase 2
MCC	5.07159	3.66883	2.44206	3.18492	3.51514	2.5884	6.71899	2.83497	5.30591	4.4948	3.26206	17.1402	3.41182	6.62615	0.957628	2.97036	chr5	112665958	112666957	2.68458	Intron (NM_001085377, Intron 3 of 18)	-35822	4163	MCC regulator of WNT signaling pathway
LDLRAP1	10.6866	9.56849	11.0081	10.0893	8.7291	8.46553	38.9946	22.9203	33.9187	0.812704	27.7602	18.1807	9.75785	23.7645	1.28418	2.96131	chr1	25894094	25895093	11.408	3' UTR (NM_015627, Exon 9 of 9)	24517	26119	low density lipoprotein receptor adaptor protein 1
ACTR3B	12.2458	12.5672	21.0098	16.4992	15.8738	14.0394	30.1788	29.3768	49.0472	9.20361	44.61	18.036	15.3725	30.0754	0.968227	2.9603	chr7	152547403	152548402	4.92728	Intron (NM_001350946, Intron 8 of 8)	91065	57180	actin related protein 3B
RAB31	18.5174	11.7112	11.7836	11.3492	8.47435	10.4622	8.19624	3.97224	2.1748	3.10212	5.19658	3.87952	12.0497	4.42025	-1.44679	2.95119	chr18	9714438	9715437	4.87137	Intron (NM_006868, Intron 1 of 6)	6639	11031	RAB31, member RAS oncogene family
NOL4	22.7692	14.4157	14.3465	12.6851	13.8115	13.5324	14.1633	26.5954	21.5932	31.634	12.0708	53.3565	15.2601	26.5689	0.799974	2.94951	chr18	31697059	31698058	2.96251	Intron (NM_001198547, Intron 2 of 10)	-68982	8715	nucleolar protein 4
NME9	2.18913	2.70407	2.64717	3.39997	4.7555	3.9036	6.92856	6.03441	11.847	5.62192	10.7211	11.8226	3.26657	8.82925	1.43451	2.93891	chr3	138001392	138002391	4.08628	Intron (NM_001282342, Intron 16 of 19)	46802	347736	NME/NM23 family member 9
POLR3A	9.28855	6.20904	9.69072	6.60825	6.7326	4.59175	16.0261	11.2782	22.0602	5.70653	11.5714	10.1785	7.18682	12.8035	0.833112	2.93044	chr10	79763730	79764729	10.0922	Intron (NM_007055, Intron 16 of 30)	25044	11128	RNA polymerase III subunit A
PSD3	7.44339	6.66439	13.0587	10.9121	15.789	2.94595	20.651	18.9559	25.6223	10.2055	21.7714	3.89282	9.46892	16.8498	0.831462	2.87958	chr8	18853309	18854308	5.46482	Intron (NM_015310, Intron 1 of 15)	17405	23362	pleckstrin and Sec7 domain containing 3
FKBP5	17.6744	22.4703	21.3454	45.9208	42.8678	24.2225	9.77414	22.3888	33.2954	26.0509	49.592	168.008	29.0835	51.5183	0.824881	2.87916	chr6	35695258	35696310	36.5691	Intron (NR_027117, Intron 9 of 9)	576	2289	FKBP prolyl isomerase 5
TIMP4	12.8508	10.6987	14.6493	21.3778	21.5144	14.0263	52.0785	35.883	55.9998	0.230226	65.8913	23.234	15.8529	38.8861	1.29451	2.86263	chr3	12199491	12200490	10.5304	Intron (NM_003256, Intron 1 of 4)	422	7079	TIMP metallopeptidase inhibitor 4
UACA	10.8861	22.6757	10.2545	11.5776	12.2186	26.0804	7.88125	1.64765	1.16607	3.00027	1.66218	29.0136	15.6155	7.39517	-1.07832	2.83797	chr15	71055375	71056374	7.56518	Promoter-TSS (NM_018003)	23	55075	uveal autoantigen with coiled-coil domains and ankyrin repeats
RCN1	59.1381	53.629	101.209	66.4733	61.9342	61.6463	286.205	212.65	312.276	60.65	570.155	78.2091	67.3383	253.358	1.91167	2.82949	chr11	32134432	32135431	3.40371	Intergenic	22311	5954	reticulocalbin 1
CDIP1	34.6073	26.3816	47.607	32.5953	36.5878	35.1585	50.6817	52.3895	82.9696	40.3921	75.6526	42.7255	35.4896	57.4685	0.695376	2.75249	chr16	4571969	4572991	9.90885	Intron (NM_001199056, Intron 1 of 5)	15950	29965	cell death inducing p53 target 1
SLC8A1	6.76218	4.6219	4.25884	2.26546	2.06137	1.58677	12.7889	8.13035	9.54801	22.1183	2.54524	27.6031	3.59275	13.789	1.94035	2.74797	chr2	40585566	40586565	4.13209	Intron (NM_001351488, Intron 2 of 8)	71379	6546	solute carrier family 8 member A1
KIAA0040	6.82872	6.4232	4.01034	2.79517	6.83352	1.92234	2.59742	1.21083	0.807493	14.5344	1.87255	31.9554	4.80221	8.82967	0.87866	2.74673	chr1	175186469	175187468	2.22753	Intergenic	-24845	9674	KIAA0040
ZMAT4	1.33062	4.52712	5.36831	3.34209	10.4161	0.628088	18.3469	14.2215	14.1282	6.10621	15.3043	26.3899	4.26873	15.7495	1.88343	2.70623	chr8	40754853	40755852	7.34593	Promoter-TSS (NM_001135731)	-7	79698	zinc finger matrin-type 4
TEF	11.2488	21.6764	20.8084	18.1613	14.6247	21.1286	18.9582	28.3837	55.8945	20.2216	18.9901	40.9526	17.9414	30.5667	0.768673	2.70295	chr22	41806142	41807141	9.15144	Intergenic	28695	7008	TEF transcription factor, PAR bZIP family member
GHRHR	46.9098	101.981	118.948	170.033	163.479	51.8417	291.182	190.112	598.563	39.1681	358.463	6.97353	108.865	247.41	1.18436	2.68029	chr7	31010026	31011025	10.1381	Intron (NM_000823, Intron 4 of 12)	6957	2692	growth hormone releasing hormone receptor
PAPPA2	0.134348	0.0227616	2.85519	1.5745	0.58331	0.0225661	0.462292	1.96105	1.1246	0.126517	48.8839	0.0111881	0.865446	8.76159	3.33968	2.65584	chr1	176484120	176485119	4.20305	Intron (NM_020318, Intron 1 of 22)	52308	60676	pappalysin 2
SGSM1	9.7489	9.49115	7.30469	8.26118	8.4107	8.50293	1.42763	7.88197	1.78751	9.44187	0.314999	2.80923	8.61993	3.94387	-1.12806	2.63106	chr22	25212718	25213717	6.70858	Intron (NM_133454, Intron 2 of 24)	11029	129049	small G protein signaling modulator 1
OSBPL6	6.01246	6.07868	10.351	4.26874	6.22923	5.36119	9.54096	5.56223	10.8487	13.6349	8.3885	26.403	6.38355	12.3964	0.957488	2.60662	chr2	179136094	179137093	5.33879	Intron (NM_001201482, Intron 1 of 23)	-48376	114880	oxysterol binding protein like 6
EHD3	8.44788	5.99238	7.93544	5.68459	6.24855	7.28412	9.4817	13.5441	9.97145	4.13595	12.5466	36.4375	6.93216	14.3529	1.04996	2.59468	chr2	31525678	31526677	7.64436	Intergenic	69159	30845	EH domain containing 3
CAMKK1	12.7746	11.706	18.2196	18.2841	13.5459	19.7307	16.8058	24.9534	40.744	12.7786	30.0876	22.5631	15.7101	24.6554	0.650207	2.59274	chr17	3792997	3794565	13.2877	Intron (NM_032294, Intron 1 of 15)	256	84254	calcium/calmodulin dependent protein kinase kinase 1
PIK3R1	11.4436	10.7377	8.75433	7.5191	10.9132	3.69144	11.457	4.86731	12.1114	23	6.12245	52.0392	8.84322	18.2662	1.04653	2.59057	chr5	67888862	67889861	5.93218	Intergenic	300956	5295	phosphoinositide-3-kinase regulatory subunit 1
ZFX	9.70347	6.66492	11.6717	5.96453	16.3016	4.72878	4.64135	3.02547	4.44015	9.36584	2.61615	8.96169	9.1725	5.50844	-0.735671	2.58039	chrX	24168064	24169063	5.72007	Promoter-TSS (NR_046657)	717	7543	zinc finger protein X-linked
DIP2B	7.81184	8.77287	8.10631	5.86332	7.51014	6.13257	9.23504	14.0516	9.54207	10.5756	8.27979	19.9597	7.36618	11.9406	0.696892	2.50062	chr12	50874582	50875581	4.48445	Intergenic	-23687	57609	disco interacting protein 2 homolog B
EFNA3	7.11537	11.3612	11.0045	17.1102	15.0479	5.53532	27.4757	29.6631	31.5445	33.1939	43.0053	68.5399	11.1958	38.9037	1.79696	2.49853	chr1	155050085	155051084	7.56532	Promoter-TSS (NM_004952)	-729	1944	ephrin A3
LRP12	7.73743	6.90855	10.5531	9.9978	14.4613	11.3797	12.8012	22.3947	16.219	14.5875	10.5519	30.7077	10.173	17.877	0.813363	2.49779	chr8	105907881	105908880	10.9695	Intergenic	-307128	29967	LDL receptor related protein 12
UBA1	101.208	95.3001	114.101	93.0429	100.893	87.7697	141.645	153.4	167.933	115.761	290.499	147.724	98.719	169.494	0.779831	2.47087	chrX	47052139	47053694	9.18316	Promoter-TSS (NM_003334)	-312	7317	ubiquitin like modifier activating enzyme 1
CHN1	52.4499	35.1531	41.1898	37.0138	47.4363	49.9094	83.5166	53.2709	76.1911	74.1197	88.2643	111.895	43.8587	81.2095	0.888785	2.45656	chr2	175766922	175767921	2.96099	Intron (NM_001025201, Intron 6 of 12)	-55075	1123	chimerin 1
DOCK11	4.26461	7.193	10.9747	22.412	17.1461	25.9805	16.2187	39.5956	20.1723	0.55233	123.461	0.405457	14.6618	33.4009	1.18782	2.43064	chrX	117628949	117629948	5.64793	Promoter-TSS (NM_144658)	-424	139818	dedicator of cytokinesis 11
HES1	6.97377	36.177	7.76174	9.2046	20.6681	44.2874	2.85243	2.41144	2.9745	0.671923	1.54646	0.291063	20.8454	1.7913	-3.54065	2.42894	chr3	193859051	193860452	7.28499	Intergenic	5814	3280	hes family bHLH transcription factor 1
GNLY	2.35171	4.25304	1.25228	1.85578	1.01033	9.4449	161.886	3.36188	0.193105	0.830474	231.478	0.588372	3.36134	66.3896	4.30385	2.42599	chr2	85935437	85936436	3.67819	Intergenic	14455	10578	granulysin
ATP5F1E	102.655	92.1106	86.9382	123.97	113.284	145.82	141.853	100.435	131.833	118.014	239.905	416.986	110.796	191.504	0.789466	2.4162	chr20	57606961	57608034	15.4253	Promoter-TSS (NM_006886)	-107	514	ATP synthase F1 subunit epsilon
ALDOB	14.7994	2.4589	2.71958	13.0903	0.13227	5.69353	0.958271	0.301295	0.401832	0.177873	1.00942	0.851316	6.48233	0.616668	-3.39395	2.41338	chr9	104211321	104212320	10.0712	Intergenic	-13764	229	aldolase, fructose-bisphosphate B
CEL	372.831	51.8402	106.359	29.0323	10.131	56.1355	11.8259	10.6782	39.1414	9.34885	66.1766	0.169885	104.388	22.8901	-2.18916	2.37625	chr9	135936089	135937293	9.4738	Promoter-TSS (NM_001807)	-678	1056	carboxyl ester lipase
UBXN6	124.523	98.9637	121.514	148.196	103.414	154.706	151.869	143.315	214.303	155.68	233.297	242.383	125.219	190.141	0.602612	2.37098	chr19	4454621	4457240	13.2491	Promoter-TSS (NM_001171091)	-632	80700	UBX domain protein 6
KLF6	14.4552	14.7214	5.89277	9.95001	22.1344	9.1913	7.07597	4.09235	3.17373	2.02371	2.65473	2.49907	12.7242	3.58659	-1.82689	2.36342	chr10	3827004	3828213	13.3576	Promoter-TSS (NM_001300)	-135	1316	Kruppel like factor 6
YBX3	57.6197	38.8257	32.9336	52.4462	40.109	55.5172	27.7373	33.6203	3.76905	5.01466	10.8954	18.6933	46.2419	16.6217	-1.47614	2.35169	chr12	10874209	10875208	9.09028	Intron (NM_001145426, Intron 1 of 8)	1214	8531	Y-box binding protein 3
NPTX2	155.551	31.3127	31.9942	67.8172	73.3117	25.6362	3.57939	7.55807	0.62418	19.2222	4.5762	3.61107	64.2705	6.52852	-3.29933	2.34527	chr7	98245462	98246982	6.54552	Promoter-TSS (NM_002523)	-375	4885	neuronal pentraxin 2
DNAJC5	20.1813	20.1819	26.1688	20.4733	22.0352	17.6405	27.8944	31.4282	28.3868	45.297	32.4616	35.7989	21.1135	33.5445	0.667909	2.33977	chr20	62532512	62533511	5.99722	Intron (NM_025219, Intron 1 of 4)	6532	80331	DnaJ heat shock protein family (Hsp40) member C5
PTPDC1	2.39802	3.41895	4.08698	3.17858	2.88297	4.33438	5.8686	10.6662	6.91326	3.05665	6.48399	4.34502	3.38331	6.22228	0.879006	2.33509	chr9	96792209	96793561	5.87995	Promoter-TSS (NM_177995)	-210	138639	protein tyrosine phosphatase domain containing 1
ARC	13.0596	16.5222	7.61091	38.0337	50.2368	16.3031	0.277046	18.3586	2.52924	1.02297	1.81028	0.0420445	23.6277	4.00669	-2.56	2.32923	chr8	143695529	143697337	13.9012	Promoter-TSS (NM_015193)	-593	23237	activity regulated cytoskeleton associated protein
SCARB1	20.8386	20.7154	17.042	11.7665	15.8408	23.3946	5.40174	9.86107	3.47957	9.1581	7.3171	5.62356	18.2663	6.80686	-1.42412	2.32908	chr12	125239390	125240389	6.61046	Intergenic	84328	949	scavenger receptor class B member 1
ALDH2	49.2088	76.2225	63.9313	65.4618	69.2571	67.9166	225.735	73.6539	194.158	25.9515	179.268	32.5257	65.333	121.882	0.899601	2.32569	chr12	112171021	112172020	4.05863	Intron (NM_001136538, Intron 11 of 21)	-33217	217	aldehyde dehydrogenase 2 family member
PLXNC1	8.57184	8.49879	6.98377	7.03773	6.75427	4.73387	9.4428	8.36211	9.35666	3.43424	6.27679	46.1136	7.09671	13.831	0.962686	2.31987	chr12	94580371	94581370	10.2199	Intron (NM_005761, Intron 4 of 30)	38517	10154	plexin C1
TRPC4AP	35.5277	32.9862	42.9754	34.0626	35.9256	37.0098	52.271	57.3328	65.242	52.139	60.5944	48.0485	36.4145	55.9379	0.619313	2.26606	chr20	33679865	33681179	11.8163	Promoter-TSS (NM_015638)	88	26133	transient receptor potential cation channel subfamily C member 4 associated protein
ZMYND8	13.3421	13.7865	17.3558	13.3479	11.0384	9.14302	22.3367	16.3563	24.0322	35.8449	19.7101	31.6401	13.0023	24.9867	0.942396	2.2282	chr20	45989206	45990205	9.97016	Intergenic	-4072	23613	zinc finger MYND-type containing 8
ZNF521	7.63253	8.28546	9.21783	8.27093	4.7124	7.43809	2.21222	4.55076	0.721285	0.210298	2.37596	0.196294	7.59287	1.71114	-2.14969	2.22402	chr18	22931371	22932370	4.99132	Intron (NM_015461, Intron 1 of 7)	260	25925	zinc finger protein 521
DHRS3	26.4533	44.1721	23.0555	35.1175	22.1221	36.5787	19.9996	11.7475	15.7586	4.62346	18.2694	2.93336	31.2499	12.222	-1.35437	2.22027	chr1	12655613	12657118	7.34248	5' UTR (NM_001324370, Exon 1 of 6)	261	9249	dehydrogenase/reductase 3
RXRG	17.5874	29.9727	20.9299	44.6289	43.0001	18.1944	38.8428	36.7454	38.5616	13.2353	44.2949	164.802	29.0522	56.0804	0.948847	2.20775	chr1	165372889	165373888	3.91535	Intron (NM_001256570, Intron 10 of 10)	20833	6258	retinoid X receptor gamma
GAP43	2.74858	1.16064	1.62019	1.8739	2.75874	6.41637	0.414138	9.13978	2.78136	8.43068	0.674116	46.1439	2.76307	11.264	2.02737	2.19732	chr3	115107402	115108401	3.18529	Intergenic	-234456	2596	growth associated protein 43
PON3	49.8263	15.171	43.9485	15.9061	27.4364	63.1336	130.74	1.49473	76.7659	0.43565	382.373	242.138	35.9036	138.991	1.95279	2.19549	chr7	95025222	95026221	6.22303	Promoter-TSS (NM_000940)	-34	5446	paraoxonase 3
CAMKV	7.40641	5.31028	8.86078	9.71164	2.2015	1.79106	33.4113	25.2294	26.382	15.0678	17.9818	0.696444	5.88028	19.7948	1.75116	2.18549	chr3	49919262	49920261	4.76547	Intergenic	-12422	79012	CaM kinase like vesicle associated
FASN	20.498	18.9019	21.2614	30.8167	11.5965	12.9242	17.8675	27.4655	62.0939	13.2915	21.4182	56.9966	19.3331	33.1889	0.779625	2.18489	chr17	80110135	80111134	7.31786	TTS (NM_001316321)	-54522	2194	fatty acid synthase
NDUFB4	275.45	221.703	220.479	361.698	269.682	368.488	493.088	381.983	379.017	375.522	641.623	312.704	286.25	430.656	0.589261	2.18403	chr3	120285900	120286899	7.69896	Intergenic	-28784	4710	NADH:ubiquinone oxidoreductase subunit B4
CADPS	42.574	38.5536	57.8289	52.372	46.6922	68.3809	67.6959	65.4218	128.35	124.395	74.977	128.744	51.0669	98.2638	0.944271	2.17735	chr3	62860566	62861565	8.64654	Promoter-TSS (NM_003716)	26	8618	calcium dependent secretion activator
SLC4A8	20.0491	23.6245	34.6862	20.352	25.9916	27.079	36.7396	41.9469	58.7994	34.7907	31.9375	73.9527	25.2971	46.3611	0.873946	2.15445	chr12	51817585	51819458	24.5937	Promoter-TSS (NR_047672)	-94	9498	solute carrier family 4 member 8
APOL1	13.2396	17.056	8.56191	6.34585	9.65838	6.39854	24.7088	8.39725	18.2978	2.18697	57.0812	0.757857	10.2101	18.5716	0.863111	2.1322	chr22	36655050	36656049	5.47004	Intron (NM_001136541, Intron 3 of 4)	6370	8542	apolipoprotein L1
PTP4A3	84.2327	54.0778	58.5156	48.7279	40.7042	69.3442	45.7053	32.0391	18.2361	36.3151	17.904	3.78107	59.2671	25.6634	-1.20752	2.12262	chr8	142411236	142412235	10.266	Intron (NM_032611, Intron 1 of 5)	9614	11156	protein tyrosine phosphatase 4A3
COL25A1	0.831564	3.01317	1.04611	0.412624	0.640454	0.24031	1.5911	0.251381	0.213011	25.1471	0.0785661	17.9937	1.03071	7.54581	2.87204	2.11708	chr4	110105244	110106243	3.34563	Intron (NM_198721, Intron 3 of 36)	118071	84570	collagen type XXV alpha 1 chain
RIMS1	4.40819	2.19312	4.55341	2.17932	2.97246	3.83564	4.86891	6.79137	5.25713	2.82285	3.72462	10.5068	3.35702	5.66194	0.754114	2.11649	chr6	72925558	72926557	3.37007	Promoter-TSS (NM_001350473)	-167	22999	regulating synaptic membrane exocytosis 1
PCDH8	2.41563	1.32262	5.98998	2.35026	2.00719	1.81673	39.8822	24.9843	41.4406	1.74984	18.2731	44.4581	2.6504	28.4647	3.42489	2.11387	chr13	53507649	53508648	5.56864	Intergenic	-85373	5100	protocadherin 8
DYRK1B	19.0451	18.8915	19.2992	17.4077	23.0742	22.6637	37.527	36.8188	53.2497	22.8556	37.9865	28.8961	20.0636	36.2223	0.8523	2.09757	chr19	40323786	40325367	24.9559	TTS (NM_001436)	226	9149	dual specificity tyrosine phosphorylation regulated kinase 1B
BCAT1	4.74355	5.60872	17.2183	10.8002	10.6928	13.94	22.4741	23.8169	44.9727	0.224606	21.4391	0.156442	10.5006	18.8473	0.843889	2.09217	chr12	25055079	25056529	6.45921	Promoter-TSS (NM_001178094)	197	586	branched chain amino acid transaminase 1
SH3BGRL2	20.8382	14.9338	20.6364	16.8389	16.8841	25.5287	28.6838	24.0056	23.8391	8.2397	31.8851	81.0269	19.2767	32.9467	0.773277	2.08668	chr6	80419562	80420561	5.41961	Intergenic	79015	83699	SH3 domain binding glutamate rich protein like 2
A4GALT	8.07299	8.99669	5.34253	4.33634	12.0048	6.05083	5.65862	1.61974	7.52122	1.75655	5.24136	0.383508	7.46737	3.69683	-1.01431	2.07905	chr22	43084027	43085026	7.95792	Intergenic	32350	53947	alpha 1,4-galactosyltransferase (P blood group)
SLC2A3	21.2971	24.0349	15.6866	14.8001	40.7493	25.3936	5.32349	24.9396	12.8906	13.4932	11.2174	18.5941	23.6603	14.4097	-0.715421	2.05954	chr12	8112953	8113952	5.86693	Intergenic	-24669	6515	solute carrier family 2 member 3
STMN2	36.208	11.2075	3.6351	6.74864	3.05919	6.85562	0.812859	0.886452	0.555805	102.233	0.067516	204.919	11.2857	51.5791	2.19229	2.05807	chr8	80597111	80598110	6.83813	Intergenic	74258	11075	stathmin 2
IGFBP5	273.409	393.884	342.674	173.164	369.274	221.305	81.1563	26.1179	22.3658	41.7614	31.2448	16.9365	295.618	36.5971	-3.01393	2.05366	chr2	217548293	217549292	7.11381	Intron (NM_000599, Intron 1 of 3)	11480	3488	insulin like growth factor binding protein 5
EGR1	135.424	510.968	59.0162	278.446	566.473	106.654	18.6575	170.062	37.7808	9.29286	22.5609	4.56759	276.163	43.8204	-2.65585	2.05115	chr5	137805385	137806531	48.4528	TTS (NM_001964)	4790	1958	early growth response 1
AGPAT2	36.9043	25.6227	23.3615	22.2616	22.7743	15.766	2.26255	2.17991	1.20161	23.4456	1.781	6.7276	24.4484	6.26637	-1.96404	2.03725	chr9	139589575	139591091	5.83205	Intergenic	-8424	10555	1-acylglycerol-3-phosphate O-acyltransferase 2
GABRB3	53.839	31.03	40.5906	34.4712	36.0528	28.8969	55.5993	51.3599	56.2992	72.8289	42.7624	73.5863	37.4801	58.7393	0.648202	2.02918	chr15	26860385	26861384	4.62807	Intron (NR_103801, Intron 6 of 6)	13353	2562	gamma-aminobutyric acid type A receptor beta3 subunit
MAD1L1	4.5943	10.9808	10.7972	9.26329	10.2509	12.0321	13.9019	26.3718	41.3748	7.63907	73.5149	6.94119	9.65309	28.2906	1.55126	2.02632	chr7	2034797	2035796	6.94994	Intron (NM_001304523, Intron 13 of 17)	-55089	8379	mitotic arrest deficient 1 like 1
GPC1	23.3956	18.8631	23.412	21.8871	27.2917	16.3197	4.40433	4.23212	4.13848	15.1706	2.41312	10.2575	21.8615	6.76936	-1.6913	2.0177	chr2	241383020	241384019	8.4121	Intron (NM_002081, Intron 1 of 8)	8439	2817	glypican 1
OSBP2	10.7699	9.52751	23.8255	20.5973	18.7779	26.154	30.9346	65.6702	29.898	37.4497	56.8951	4.88645	18.2754	37.6223	1.04169	2.01696	chr22	31089766	31091308	7.9009	Promoter-TSS (NM_001282739)	-324	23762	oxysterol binding protein 2
BTN3A1	8.29478	13.4831	13.1795	7.24988	10.392	9.51196	18.0992	14.5753	25.8412	10.211	22.4315	6.04829	10.3519	16.2011	0.646199	2.01491	chr6	26401913	26403228	5.63238	Promoter-TSS (NM_001145009)	67	11119	butyrophilin subfamily 3 member A1
KCNQ1	3.35205	9.76874	11.0115	4.92173	5.29155	5.47016	13.3459	28.8059	18.4754	1.75201	33.8683	0.344534	6.63596	16.0987	1.27856	2.01423	chr11	2494697	2496222	5.55113	Intron (NM_181798, Intron 1 of 15)	12775	3784	potassium voltage-gated channel subfamily Q member 1
SOCS3	8.71523	51.1765	4.51799	46.8972	183.054	22.5815	1.53327	6.37122	3.87805	0.278127	0.968547	0.232015	52.8237	2.2102	-4.57893	2.00981	chr17	76340498	76341497	4.68846	Intergenic	15163	9021	suppressor of cytokine signaling 3
SMAD9	4.24372	6.36213	6.44429	5.19133	4.24123	5.60746	0.361674	0.60607	0.0773219	3.97938	1.16286	2.89227	5.34836	1.51326	-1.82143	2.00554	chr13	37446524	37447523	5.66173	Exon (NM_001127217, Exon 3 of 7)	47352	4093	SMAD family member 9
ODF2	16.07	19.6126	22.9857	22.2381	17.5775	17.5953	38.4688	40.5928	55.9081	10.0951	76.2077	20.3709	19.3465	40.2739	1.05777	11.2678	chr9	131241205	131242204	6.38695	Intron (NM_153433, Intron 8 of 20)	22518	4957	outer dense fiber of sperm tails 2
PPM1H	8.72204	6.54192	7.49523	9.47379	11.59	7.0797	11.418	14.9781	10.439	11.5469	11.4968	37.3389	8.48378	16.203	0.933479	1.99791	chr12	63326699	63327698	7.95437	Intron (NM_020700, Intron 1 of 9)	1732	57460	protein phosphatase, Mg2+/Mn2+ dependent 1H
DHCR24	8.50221	4.00302	4.25671	4.598	5.79773	4.58348	2.07438	2.04337	0.935109	62.7586	2.25722	2.55665	5.29019	12.1042	1.19412	1.97818	chr1	55392854	55394524	6.82023	Intergenic	-40821	1718	24-dehydrocholesterol reductase
ALPK3	10.3402	9.05242	14.9235	10.4145	11.9718	6.34929	20.5694	23.0236	22.8545	11.1279	18.5646	8.54549	10.5086	17.4476	0.731452	1.97223	chr15	85377982	85378981	6.28092	Intron (NM_020778, Intron 3 of 13)	18570	57538	alpha kinase 3
MERTK	5.18559	9.50556	5.27434	18.217	6.29913	4.30416	2.62899	1.56086	1.87175	2.85116	1.42843	2.22068	8.13096	2.09365	-1.95741	1.96694	chr2	112655109	112656108	6.99752	Promoter-TSS (NM_006343)	-576	10461	MER proto-oncogene, tyrosine kinase
CPNE6	15.8847	8.74394	14.4238	10.5763	6.08956	9.827	33.8025	13.4524	46.2856	0.106963	20.0173	15.7635	10.9242	21.5714	0.981588	1.94475	chr14	24548523	24549605	12.4593	3' UTR (NM_001354770, Exon 3 of 3)	8293	9362	copine 6
MFAP3L	5.7364	6.15622	3.15547	3.14638	6.37173	5.51866	1.50974	1.87177	0.980678	1.29928	0.708957	4.67641	5.01414	1.84114	-1.4454	1.92653	chr4	170948217	170949216	8.33497	Intergenic	-1170	9848	microfibril associated protein 3 like
SSTR1	1.6154	0.32895	0.656614	0.521123	0.319219	2.43336	0.497142	23.7628	0.0699393	0	0.517951	82.9962	0.979112	17.974	4.19829	1.91841	chr14	38678031	38679030	11.0754	5' UTR (NM_001049, Exon 3 of 3)	1421	6751	somatostatin receptor 1
PIM1	7.26254	11.1248	5.58173	7.27014	14.5123	6.63548	4.37867	3.90292	4.64078	6.46773	2.49856	2.58088	8.73116	4.07826	-1.09822	1.91532	chr6	37069829	37071648	13.4919	Intergenic	-67190	5292	Pim-1 proto-oncogene, serine/threonine kinase
CAMK2D	9.54889	6.63808	7.89983	5.15008	6.51351	8.01135	7.90284	10.6768	5.16818	45.0807	3.66192	35.9602	7.29362	18.0751	1.3093	1.91415	chr4	114605555	114606554	5.02037	Intron (NM_001321585, Intron 2 of 19)	76840	817	calcium/calmodulin dependent protein kinase II delta
CD34	14.3799	20.122	13.4157	5.92929	19.9709	13.7458	7.20823	2.00706	3.37865	4.58932	2.30844	1.25617	14.594	3.45798	-2.07737	1.91185	chr1	208039782	208041448	27.075	Intergenic	43855	947	CD34 molecule
CADM3	45.1666	22.1101	23.7237	29.6686	29.5904	26.5562	54.353	51.94	20.1862	183.667	49.4093	104.747	29.4693	77.3838	1.39282	1.90694	chr1	159130493	159131900	7.33085	Intergenic	-10209	57863	cell adhesion molecule 3
CEBPD	146.176	70.6895	43.553	151.84	223.859	87.5016	172.805	20.4739	43.7157	32.7101	133.23	24.5334	120.603	71.2447	-0.759414	1.89662	chr8	48647391	48648390	12.3717	Exon (NM_001080394, Exon 20 of 20)	2836	1052	CCAAT enhancer binding protein delta
KHDRBS2	4.85637	1.53747	4.30264	2.51559	4.36309	7.20263	4.46262	4.81571	3.07585	2.18397	6.68943	38.5757	4.12963	9.96721	1.27118	1.89595	chr6	62995663	62996998	7.85278	Promoter-TSS (NR_146873)	-198	202559	KH RNA binding domain containing, signal transduction associated 2
CCDC8	10.0071	11.263	12.5043	11.5202	9.4665	6.90514	10.04	15.5148	21.2953	24.4335	11.4168	16.828	10.2777	16.5881	0.690625	1.89225	chr19	46919354	46920353	10.4853	Intergenic	-3032	83987	coiled-coil domain containing 8
JUN	51.8354	181.703	11.7254	131.267	198.639	159.763	9.53862	24.4991	7.07844	22.0776	9.36071	113.852	122.489	31.0678	-1.97916	1.88466	chr1	59249262	59250799	34.1314	Promoter-TSS (NR_034014)	-311	3725	Jun proto-oncogene, AP-1 transcription factor subunit
PRKACA	75.6596	56.7973	100.77	69.1087	75.2928	83.8273	113.255	134.169	155.685	166.397	124.859	154.75	76.9094	141.519	0.879766	1.88091	chr19	14228144	14229363	14.0126	Promoter-TSS (NM_002730)	-179	5566	protein kinase cAMP-activated catalytic subunit alpha
NIM1K	4.27195	2.12529	5.82151	6.93045	5.2982	5.18043	5.015	9.16939	5.53691	4.27059	6.57273	34.25	4.93797	10.8024	1.12937	1.86987	chr5	43191644	43193389	17.3644	Promoter-TSS (NR_072980)	189	167359	NIM1 serine/threonine protein kinase
PDE7A	17.4356	9.72478	7.7704	7.3657	2.87365	4.30622	2.46059	3.93052	2.60156	2.88231	2.60857	6.13971	8.24607	3.43721	-1.26247	1.8625	chr8	66753849	66755328	20.4801	Promoter-TSS (NM_001242318)	-289	5150	phosphodiesterase 7A
PIK3R2	14.0554	13.6078	18.8767	15.3397	18.2851	18.6833	29.0044	32.8311	46.2944	19.8159	14.2321	61.6738	16.4746	33.9753	1.04424	1.85968	chr19	18267627	18269182	14.0218	Intron (NR_162071, Intron 2 of 14)	4431	5296	phosphoinositide-3-kinase regulatory subunit 2
PDE4D	6.82211	4.48929	6.71352	4.83302	5.63007	4.40299	10.3299	9.44326	9.18898	6.24601	7.64879	9.69171	5.48183	8.75811	0.67596	1.85951	chr5	58755875	58756874	4.25617	Intron (NM_001349242, Intron 1 of 16)	-103578	5144	phosphodiesterase 4D
GABARAPL1	185.811	116.43	236.034	177.712	104.545	182.146	370.545	338.188	409.606	170.969	390.03	93.1118	167.113	295.408	0.821886	1.85684	chr12	10364533	10365970	23.477	Promoter-TSS (NM_031412)	-225	23710	GABA type A receptor associated protein like 1
RHOB	197.481	144.898	90.0133	171.257	244.939	197.961	64.2659	59.7917	54.7095	24.9156	56.208	25.9886	174.425	47.6466	-1.87216	1.85384	chr2	20646197	20647310	16.1893	Promoter-TSS (NM_004040)	-82	388	ras homolog family member B
COL8A1	15.0478	10.9114	11.5572	3.55274	12.4596	4.21065	7.11248	1.48045	0.715994	1.15956	0.127654	4.29744	9.62322	2.48226	-1.95486	1.84428	chr3	99356953	99357952	4.23056	Promoter-TSS (NM_001850)	14	1295	collagen type VIII alpha 1 chain
TMEM17	8.62225	8.38595	9.93988	8.0512	8.67549	11.0301	18.9901	13.9918	17.5498	16.3828	13.5606	17.0763	9.11748	16.2586	0.834493	1.84075	chr2	62732559	62733856	18.4362	Exon (NM_198276, Exon 1 of 4)	123	200728	transmembrane protein 17
ZNF185	3.72854	3.5493	6.35884	6.39927	7.09456	3.80951	11.5369	48.3241	14.6685	14.6853	46.893	1.89501	5.15667	23.0005	2.15715	1.83099	chrX	152109620	152110845	11.838	Promoter-TSS (NM_001178115)	17	7739	zinc finger protein 185 with LIM domain
BMPER	3.9681	3.28409	4.36744	5.19409	10.0778	4.03952	16.1182	5.33426	15.509	5.51492	4.00412	11.6517	5.15517	9.6887	0.910281	1.82654	chr7	33943489	33945079	9.43598	Promoter-TSS (NM_133468)	-243	168667	BMP binding endothelial regulator
DUSP1	168.028	196.481	79.5868	249.316	189.75	225.523	69.3529	133.488	56.5197	17.5497	38.7788	39.6066	184.781	59.2159	-1.64176	1.82346	chr5	172197690	172198843	30.822	Promoter-TSS (NM_004417)	-68	1843	dual specificity phosphatase 1
SEMA3C	4.57118	11.3273	2.99183	3.22339	9.95283	4.73288	0.877893	0.511853	0.337337	0.419965	0.612253	0.798299	6.13323	0.592933	-3.37071	1.81918	chr7	80548043	80549042	3.92169	Promoter-TSS (NM_006379)	125	10512	semaphorin 3C
AKAIN1	0.211662	0.305013	5.85038	1.90376	1.97228	1.99462	24.3384	5.95712	17.1869	19.1874	23.7989	0	2.03962	15.0781	2.88608	1.81746	chr18	5196353	5197681	8.34533	Intron (NM_001330553, Intron 1 of 1)	239	642597	A-kinase anchor inhibitor 1
LRCH3	8.56697	13.6231	12.7394	10.4023	11.4284	8.19083	19.8359	17.9831	14.9955	8.28688	21.4597	21.434	10.8252	17.3325	0.679091	1.81204	chr3	197517599	197518619	11.7307	Promoter-TSS (NM_001365715)	12	84859	leucine rich repeats and calponin homology domain containing 3
PI16	15.5249	7.82825	8.86634	15.272	7.30418	17.7769	1.20955	0.922102	0.278423	0.200353	2.09749	0.111066	12.0954	0.803164	-3.91262	1.80568	chr6	36934735	36936233	8.22857	TTS (NM_001271641)	12970	221476	peptidase inhibitor 16
PNP	17.4928	17.9457	19.5211	23.9088	20.5696	25.8585	10.2175	13.7516	7.2958	16.3635	9.24851	5.79988	20.8827	10.4461	-0.999344	1.79843	chr14	20937036	20938050	13.6363	Promoter-TSS (NM_000270)	5	4860	purine nucleoside phosphorylase
ELK3	11.5201	10.2355	7.43363	3.28395	8.75207	6.81066	5.18973	3.84376	2.51259	1.80165	1.36797	8.57705	8.00598	3.88212	-1.04423	1.7961	chr12	96626666	96628560	6.62925	Intron (NM_005230, Intron 2 of 4)	-21663	2004	ETS transcription factor ELK3
MIAT	27.116	48.2318	36.6443	35.2196	38.2653	38.1001	30.4264	36.0753	28.2602	14.261	15.1789	0.656056	37.2628	20.8096	-0.840486	1.78263	chr22	27052957	27053956	7.78469	Promoter-TSS (NR_033321)	10	440823	myocardial infarction associated transcript
TP53BP2	5.64021	5.708	4.43703	4.901	6.43928	5.15176	6.35384	7.09259	4.15261	9.1182	5.59789	25.9543	5.37955	9.71157	0.852219	1.77964	chr1	224033480	224034677	9.86986	Promoter-TSS (NM_001031685)	-404	7159	tumor protein p53 binding protein 2
MKNK2	64.7838	43.4841	33.9212	34.9383	48.6658	36.4859	43.9546	51.7597	88.7114	23.826	77.9485	147.596	43.7132	72.2994	0.725916	1.77468	chr19	2041688	2042824	25.2071	Intron (NM_017572, Intron 10 of 13)	8987	2872	MAPK interacting serine/threonine kinase 2
NMNAT2	26.7005	16.1808	20.7789	29.6003	18.2398	14.9755	23.4976	36.394	22.2932	48.4935	22.6033	57.4677	21.0793	35.1249	0.736666	1.77012	chr1	183386148	183387147	8.1879	Intron (NM_015039, Intron 1 of 10)	868	23057	nicotinamide nucleotide adenylyltransferase 2
SPATA18	3.37439	1.79191	4.59328	3.06296	3.37725	1.49475	13.8985	18.134	21.2014	0.656325	10.3319	0.0297679	2.94909	10.7086	1.86043	1.76817	chr4	52917033	52918032	4.51599	Promoter-TSS (NM_001297608)	62	132671	spermatogenesis associated 18
ZBTB18	3.6499	5.26405	2.70185	2.77497	2.91516	2.52348	1.9382	1.15118	0.702962	6.3451	2.18607	29.1494	3.3049	6.91216	1.06453	1.76445	chr1	244210722	244212140	23.7324	Promoter-TSS (NM_001278196)	-810	10472	zinc finger and BTB domain containing 18
TECPR1	17.7293	12.1361	17.9498	17.194	13.3261	11.2902	29.1445	21.8084	35.7951	14.8066	17.4958	24.6346	14.9376	23.9475	0.680927	1.76342	chr7	97881005	97882114	25.3927	Promoter-TSS (NM_015395)	-15	25851	tectonin beta-propeller repeat containing 1
CYB561	76.3755	61.7494	129.951	81.3873	81.6521	80.6013	169.995	194.493	150.679	138.226	168.789	152.575	85.2861	162.46	0.929699	1.75829	chr17	61512338	61513954	9.94521	Exon (NM_001330421, Exon 4 of 6)	4482	1534	cytochrome b561
SYT4	61.2038	40.766	63.9409	45.4951	41.9374	48.5964	87.0339	79.6161	72.8341	77.8884	79.9569	74.1478	50.3233	78.5795	0.642928	1.74311	chr18	40856753	40857985	7.21198	Promoter-TSS (NM_020783)	86	6860	synaptotagmin 4
WNT5B	8.23593	8.20257	10.4124	7.76241	7.78936	4.46518	41.6483	27.7155	49.5518	13.2978	42.6991	9.77279	7.81131	30.7809	1.9784	1.7411	chr12	1738915	1739914	9.76632	Intron (NM_032642, Intron 1 of 4)	1017	81029	Wnt family member 5B
CDC42EP4	23.05	20.4131	15.3106	25.7187	47.7667	14.0944	35.5033	13.8113	23.53	32.4278	80.0281	50.9649	24.3923	39.3776	0.69095	1.73837	chr17	71306801	71308749	16.8454	Intron (NM_012121, Intron 1 of 1)	365	23580	CDC42 effector protein 4
OGA	33.3918	43.1677	31.8322	25.4228	27.0249	26.2778	25.6203	33.7542	19.183	48.3556	14.5053	169.828	31.1862	51.8744	0.734117	1.73579	chr10	103577402	103578977	24.3478	Promoter-TSS (NR_045118)	12	10724	O-GlcNAcase
LRRN1	2.90596	1.73864	3.91686	2.01872	1.4772	2.34542	7.39087	2.0885	4.44527	0.301666	3.56809	24.3063	2.40047	7.01678	1.54749	1.7346	chr3	3840543	3841549	10.1062	Promoter-TSS (NM_001324188)	-69	57633	leucine rich repeat neuronal 1
PAK3	13.325	16.9961	23.2389	16.0815	19.7327	12.7105	13.6775	33.2788	23.5509	33.842	12.0456	40.1708	17.0141	26.0943	0.617	1.72987	chrX	110338762	110339804	10.5111	Promoter-TSS (NR_136746)	-136	5063	p21 (RAC1) activated kinase 3
RTL5	14.383	10.5424	13.1369	11.6092	10.4324	10.8607	13.2467	16.5555	18.6255	22.2667	19.7132	46.6074	11.8275	22.8358	0.949161	1.7209	chrX	71351406	71352509	9.76076	Promoter-TSS (NM_001024455)	-192	340526	retrotransposon Gag like 5
CDK5R2	51.9911	21.7724	46.8071	45.0546	28.4375	35.1971	67.9244	64.9593	83.7273	62.7435	74.3482	29.2249	38.21	63.8213	0.740088	1.71849	chr2	219827605	219829743	22.5061	Intergenic	4286	8941	cyclin dependent kinase 5 regulatory subunit 2
CEMIP	8.96445	13.5453	2.71468	5.51422	3.21806	1.24201	0.833768	0.148069	0.18777	0.85091	0.0874293	0.268134	5.86646	0.396014	-3.88887	1.71033	chr15	81070973	81071972	9.47131	Promoter-TSS (NM_001293304)	-239	57214	cell migration inducing hyaluronidase 1
KIF1B	10.7596	11.1034	12.2216	11.533	10.9154	8.18604	8.57373	15.4828	9.21552	49.9853	8.45673	28.0337	10.7865	19.958	0.887738	1.70095	chr1	10269625	10270932	14.5296	Promoter-TSS (NM_015074)	-350	23095	kinesin family member 1B
BTBD11	3.54705	4.68048	5.95026	2.74968	3.23916	2.38473	3.35489	1.86121	0.967326	26.4359	1.85146	25.1817	3.75856	9.94209	1.40337	1.70047	chr12	107711657	107712707	10.4802	Promoter-TSS (NM_001018072)	-29	121551	BTB domain containing 11
SEC14L1	27.1135	43.3011	24.6363	27.194	39.1768	30.2988	19.8773	19.6045	25.9237	19.5	17.5648	25.2216	31.9534	21.282	-0.586338	1.69661	chr17	75135935	75137358	14.5184	Promoter-TSS (NM_003003)	-405	6397	SEC14 like lipid binding 1
BCL2	4.81579	5.35553	5.1122	4.01862	5.73538	5.41162	4.52075	4.80187	2.52562	1.06448	3.94015	0.103603	5.07486	2.82608	-0.844565	1.69206	chr18	60738810	60739809	1.99849	Intergenic	247304	596	BCL2 apoptosis regulator
NT5E	17.1579	8.75652	10.5391	5.77113	4.50447	8.4698	2.60056	3.20525	0.489038	15.4995	1.40929	4.2866	9.19983	4.5817	-1.00572	1.69116	chr6	86159182	86160810	11.3617	Exon (NM_001204813, Exon 1 of 8)	195	4907	5'-nucleotidase ecto
OTUD5	28.6716	24.1741	27.7123	28.4403	27.3015	28.7147	32.862	34.6277	39.8736	36.0025	88.4551	43.0126	27.5024	45.8056	0.735965	1.67681	chrX	48815190	48816283	26.1536	Promoter-TSS (NM_001136158)	-93	55593	OTU deubiquitinase 5
IRF2BP1	15.6963	18.361	19.4969	23.3234	20.5993	19.0656	25.3745	25.993	34.2495	32.534	34.8049	35.8869	19.4238	31.4738	0.696329	1.67519	chr19	46388961	46390610	13.7664	Promoter-TSS (NM_015649)	-386	26145	interferon regulatory factor 2 binding protein 1
SLC4A3	14.6806	14.4594	18.6467	18.0653	16.5705	15.9984	40.7232	40.8813	44.6929	68.622	35.7249	15.4727	16.4035	41.0195	1.32231	1.67471	chr2	220506149	220507905	13.6644	TTS (NM_201574)	14675	6508	solute carrier family 4 member 3
PREX1	11.8958	11.8744	9.68022	13.2073	15.1635	13.0611	4.53818	2.11434	1.49783	10.2621	2.22431	2.02787	12.4804	3.77744	-1.72418	1.66248	chr20	47480936	47481935	6.64954	Intergenic	-36899	57580	phosphatidylinositol-3,4,5-trisphosphate dependent Rac exchange factor 1
SSX2IP	17.6522	17.8446	12.9684	14.9912	13.664	10.8251	11.8756	10.0286	9.17281	21.8545	7.46083	99.8456	14.6576	26.7063	0.865534	1.66051	chr1	85155083	85156822	10.8852	5' UTR (NM_001166295, Exon 1 of 13)	192	117178	SSX family member 2 interacting protein
GADD45B	85.6606	87.3381	17.3425	137.334	127.461	108.327	11.402	7.62679	10.8498	7.79154	16.0924	2.93249	93.9105	9.44916	-3.31303	1.65285-2	chr19	2543326	2544663	8.21956	Intron (NM_052847, Intron 3 of 4)	67869	4616	growth arrest and DNA damage inducible beta
KLF2	18.2301	26.261	8.51608	25.1277	64.5528	30.6597	5.13029	6.46904	4.79901	4.98379	5.35547	1.25428	28.8912	4.66531	-2.63059	1.64642	chr19	16493722	16494721	5.41471	Intron (NM_021235, Intron 21 of 22)	58584	10365	Kruppel like factor 2
MEF2C	21.8863	19.6401	15.9497	16.1993	12.3194	13.489	53.9931	32.0844	37.7882	4.13346	15.8475	10.1759	16.5806	25.6704	0.630607	1.64123	chr5	88184768	88185843	6.4113	Promoter-TSS (NM_001364334)	-113	4208	myocyte enhancer factor 2C
RAVER1	11.1388	12.3711	18.0809	15.4095	14.5891	10.4465	21.0366	29.0749	31.1739	26.8844	26.8515	24.0228	13.6727	26.5074	0.955099	1.63752	chr19	10443410	10444810	15.4419	Promoter-TSS (NM_133452)	95	125950	ribonucleoprotein, PTB binding 1
RANGAP1	21.4858	21.578	42.6212	24.5179	25.4684	28.7453	50.6713	55.68	78.1068	26.7809	104.439	22.5802	27.4028	56.3764	1.04077	1.63717	chr22	41681064	41682979	13.4758	5' UTR (NM_001278651, Exon 1 of 17)	170	5905	Ran GTPase activating protein 1
DNER	83.9471	43.5088	68.386	44.6285	29.64	64.7335	95.3894	118.624	100.551	12.3593	106.261	88.7154	55.8073	86.9833	0.640285	1.63716	chr2	230579690	230580689	11.4382	Promoter-TSS (NM_139072)	-918	92737	delta/notch like EGF repeat containing
PSMD8	91.7338	85.8944	113.669	124.075	108.749	113.347	165.753	153.973	195.428	157.575	244.116	157.66	106.245	179.084	0.753248	1.63557	chr19	38864762	38865821	17.0191	Exon (NM_002812, Exon 1 of 7)	101	5714	proteasome 26S subunit, non-ATPase 8
GBF1	12.3003	11.9796	15.4493	11.2485	12.1266	11.3367	14.6359	21.5872	19.7034	25.1369	18.6758	23.8846	12.4068	20.604	0.731787	1.63522	chr10	104004700	104005737	21.4816	Promoter-TSS (NM_001199379)	-71	8729	golgi brefeldin A resistant guanine nucleotide exchange factor 1
LARP4	9.42243	11.5531	9.90739	8.93428	10.2265	7.47759	14.4669	13.8205	11.8922	9.90022	11.0693	29.9964	9.58688	15.1909	0.664075	1.63462	chr12	50794088	50795368	10.4701	Promoter-TSS (NM_001352326)	60	113251	La ribonucleoprotein domain family member 4
PPP6R1	18.1675	18.4672	22.3444	19.0299	23.2468	19.3434	23.8367	26.0079	22.1634	55.6253	22.0228	37.1493	20.0999	31.1342	0.631315	1.63368	chr19	55769919	55770989	24.922	Promoter-TSS (NM_014931)	-69	22870	protein phosphatase 6 regulatory subunit 1
CA8	26.5996	16.6107	13.4882	9.23136	25.3775	8.65115	0.819706	1.5946	0.039515	0.239122	0.732828	14.0826	16.6597	2.91806	-2.51328	1.63336	chr8	61193474	61194473	5.62057	Promoter-TSS (NM_004056)	-14	767	carbonic anhydrase 8
FAM86EP	3.49266	2.80984	5.21176	3.43992	3.52219	4.75076	8.3942	6.85367	21.4727	2.12312	17.2279	2.57561	3.87119	9.77453	1.33625	1.6331	chr4	3956058	3958163	37.6671	Promoter-TSS (NR_130740)	45	348926	family with sequence similarity 86, member A pseudogene
DCN	416.784	598.155	243.466	139.373	284.691	235.358	126.425	8.91774	30.6478	29.1056	14.6542	2.59024	319.638	35.39	-3.17502	1.63261	chr12	91774815	91776484	6.52149	Intergenic	-199055	1634	decorin
PTPRN	88.9471	85.2876	224.813	142.471	166.768	116.246	184.636	477.495	219.999	236.73	623.323	187.065	137.422	321.542	1.22639	1.63081	chr2	220173708	220174707	9.82299	Promoter-TSS (NM_001199764)	-84	5798	protein tyrosine phosphatase receptor type N
PAM	183.913	102.178	328.988	131.483	128.834	336.288	283.478	435.155	217.302	367.626	449.983	259.043	201.947	335.431	0.73204	1.63065	chr5	102201216	102202215	6.721	Non-coding (NR_033440, Exon 1 of 24)	188	5066	peptidylglycine alpha-amidating monooxygenase
GOSR2	23.4185	20.8431	36.133	26.7635	33.3719	34.6063	39.4709	53.4115	58.3769	28.478	58.6096	37.4643	29.1894	45.9685	0.655203	1.62966	chr17	44999731	45000764	7.89356	Promoter-TSS (NR_148350)	-236	9570	golgi SNAP receptor complex member 2
HAP1	0.611991	3.2374	3.22474	3.66777	2.23272	3.03659	22.0579	23.4639	24.6902	2.68417	26.1294	0	2.66854	16.5043	2.62872	1.62834	chr17	39890384	39891383	7.96367	Promoter-TSS (NM_177977)	12	9001	huntingtin associated protein 1
FOS	164.303	759.49	40.3384	534.711	860.545	284.688	15.3291	129.987	11.7177	22.1127	7.97644	1.96204	440.679	31.5142	-3.80566	1.61994	chr14	75744686	75746031	26.1595	Promoter-TSS (NM_005252)	-173	2353	Fos proto-oncogene, AP-1 transcription factor subunit
EMC10	319.623	170.661	335.155	346.5	313.366	394.977	529.72	512.81	494.652	558.201	608.882	303.866	313.381	501.355	0.677918	1.61385	chr19	50979187	50980588	16.3355	Exon (NM_206538, Exon 1 of 7)	123	284361	ER membrane protein complex subunit 10
ASTN2	5.54952	4.47028	7.50796	3.4809	2.41737	2.8049	6.17417	3.1883	4.608	74.7738	5.50075	13.2691	4.37182	17.919	2.03519	1.61368	chr9	119449028	119450038	9.49918	Promoter-TSS (NM_012210)	9	23245	astrotactin 2
IQSEC3	10.736	6.12515	10.4364	4.67271	3.67408	4.20164	13.1151	8.7757	23.8681	14.1047	16.8505	8.51268	6.64099	14.2045	1.09687	1.60888	chr12	175185	176842	16.6257	Promoter-TSS (NM_001170738)	80	440073	IQ motif and Sec7 domain 3
IER5L	5.50041	7.79115	5.71083	2.72085	3.75051	6.3888	1.30896	2.67852	2.54585	0.685552	1.12227	1.72849	5.31043	1.67827	-1.66185	1.60614	chr9	131940072	131941123	12.3034	Promoter-TSS (NM_203434)	-57	389792	immediate early response 5 like
KIAA0319L	34.65	25.4568	29.4786	20.5004	28.7685	20.8057	24.5789	29.9481	27.5885	77.6515	25.659	83.0334	26.61	44.7432	0.749701	1.60556	chr1	36022521	36023819	26.7257	Promoter-TSS (NM_001014841)	-166	79932	KIAA0319 like
TRAF2	4.53894	5.83392	6.09894	6.11087	5.30132	7.81992	11.5475	12.3091	8.44962	10.9746	17.5025	5.34352	5.95065	11.0211	0.889153	1.60351	chr9	139775845	139776844	4.22272	Intergenic	-4624	7186	TNF receptor associated factor 2
SLC26A2	3.59791	5.63177	7.07778	6.40497	9.54518	4.33371	3.79714	7.95251	4.85085	14.3725	9.81216	35.8261	6.09855	12.7685	1.06605	1.60119	chr5	149339742	149340788	24.3179	Promoter-TSS (NM_000112)	-35	1836	solute carrier family 26 member 2
SNX7	10.3865	11.7598	12.2558	12.2112	13.0809	16.1627	15.5068	18.5159	12.1712	12.6795	12.0616	77.2468	12.6428	24.697	0.966016	1.60023	chr1	99126708	99127753	10.5476	Promoter-TSS (NM_015976)	-47	51375	sorting nexin 7
CTNND2	11.8967	7.23328	20.3591	10.3333	11.8571	9.34614	21.0748	27.8152	32.6353	3.87984	18.3558	34.9687	11.8376	23.1216	0.965866	1.59892	chr5	11863602	11864601	5.64675	Intron (NM_001332, Intron 1 of 21)	40457	1501	catenin delta 2
IFI27L1	13.7509	11.9748	14.36	16.2897	14.6488	24.8777	21.857	27.6721	18.2384	58.0865	46.7812	39.6436	15.9837	35.3798	1.14633	1.59606	chr14	94547087	94548157	9.29308	Promoter-TSS (NM_206949)	-34	122509	interferon alpha inducible protein 27 like 1
PDE8A	7.36986	9.66577	13.1367	6.83659	7.94738	9.66223	13.721	11.9551	16.1835	4.80003	16.958	25.9992	9.10309	14.9361	0.714378	1.59593	chr15	85523189	85525077	15.4137	Promoter-TSS (NM_002605)	435	5151	phosphodiesterase 8A
MXD4	51.4635	37.4858	56.3438	53.1402	49.2053	51.4229	78.0523	77.4622	86.8818	28.19	103.602	92.3723	49.8436	77.7601	0.641623	1.59421	chr4	2263529	2264735	28.047	Promoter-TSS (NM_006454)	-296	10608	MAX dimerization protein 4
KCNQ2	14.074	31.6125	24.5565	44.5145	44.7237	46.819	2.45222	0.530808	0.122809	53.9187	0.409401	34.8156	34.3834	15.3749	-1.16113	1.59406	chr20	62114303	62115302	11.1283	Intergenic	-10794	3785	potassium voltage-gated channel subfamily Q member 2
BTG2	91.3113	193.256	42.2278	151.527	289.166	87.4211	47.158	53.4451	66.9038	5.92835	24.357	52.2728	142.485	41.6775	-1.77347	1.59133	chr1	203296044	203297153	17.4522	Intergenic	21951	7832	BTG anti-proliferation factor 2
TBC1D8B	5.58372	5.6202	9.36203	5.54247	5.34955	6.27042	11.3198	15.2285	13.8096	5.14364	7.74215	12.6425	6.28806	10.981	0.804325	1.5906	chrX	106045314	106046344	7.97205	Promoter-TSS (NM_198881)	-74	54885	TBC1 domain family member 8B
ARHGAP4	8.6671	14.6272	10.2534	8.55852	5.16512	11.3882	3.21972	3.09452	3.83215	6.2192	3.76741	5.38045	9.7766	4.25224	-1.20111	1.59013	chrX	153193233	153194514	10.3916	TTS (NM_001256119)	-2155	393	Rho GTPase activating protein 4
NDN	39.4393	50.6606	60.3118	58.1657	56.6012	57.6602	99.5056	85.2084	122.138	63.8715	161.811	15.8188	53.8065	91.3922	0.76429	1.58272	chr15	23935199	23936285	8.30666	Intergenic	-3290	4692	necdin, MAGE family member
CDH18	6.55387	3.20777	8.00764	8.81765	7.56896	12.2621	18.0064	16.4225	12.8604	16.6774	21.8019	19.0034	7.73633	17.462	1.1745	1.58266	chr5	19987852	19989324	8.14268	Promoter-TSS (NM_001167667)	-279	1016	cadherin 18
ST3GAL6	6.38499	14.1281	5.1797	4.84682	9.65098	8.84788	3.12671	3.04136	7.9233	3.63854	1.23874	0.507031	8.17308	3.24595	-1.33224	1.58219	chr3	98450934	98452293	10.3423	Promoter-TSS (NM_001323365)	65	10402	ST3 beta-galactoside alpha-2,3-sialyltransferase 6
CORO2A	2.01058	1.58397	4.08675	1.81388	2.46119	0.260508	6.92131	4.91382	10.5541	1.13779	4.78148	2.94926	2.03615	5.20963	1.35534	1.57369	chr9	100934778	100935777	7.33421	Promoter-TSS (NM_003389)	-103	7464	coronin 2A
SULF1	13.7474	13.7753	9.78749	7.51003	15.8946	8.1437	24.9715	6.22264	11.2836	9.05796	6.06502	64.776	11.4764	20.3961	0.829621	1.57168	chr8	70404370	70405369	5.98934	Promoter-TSS (NM_001128206)	-213	23213	sulfatase 1
ATG9A	20.773	13.5239	15.2154	16.9554	17.3033	14.2553	25.3608	24.168	20.5177	33.304	24.8996	31.8746	16.3377	26.6875	0.707955	1.56837	chr2	220093891	220094958	16.6648	Promoter-TSS (NM_001042410)	-66	79065	autophagy related 9A
SNAP25-AS1	1.49142	2.13612	3.43016	3.14593	2.18399	3.73654	6.31883	11.4148	6.57915	2.18791	7.38968	2.75123	2.68736	6.10693	1.18426	1.56753-2	chr20	10199690	10200689	11.4166	Promoter-TSS (NR_040710)	-35	100131208	SNAP25 antisense RNA 1
ADCY5	16.2858	20.8911	22.8697	20.8645	26.648	10.1179	24.0613	24.6196	24.0905	111.209	10.4046	109.139	19.6128	50.5873	1.36698	1.56656	chr3	123138526	123139525	7.21588	Intron (NM_183357, Intron 1 of 20)	-3836	111	adenylate cyclase 5
SEC23B	58.9016	60.2947	72.9775	54.0369	60.8929	65.5733	84.7446	134.046	123.311	49.0058	92.2401	94.8133	62.1128	96.3601	0.633544	1.56383	chr20	18487624	18489016	29.1783	Promoter-TSS (NM_032985)	194	10483	SEC23 homolog B, coat complex II component
ADGRL2	33.7732	24.9445	29.1015	22.2484	24.1546	26.3512	8.16217	12.6124	2.96032	16.1447	5.45415	38.1686	26.7622	13.9171	-0.943345	1.56215	chr1	82266300	82267299	7.48025	Intron (NM_001366006, Intron 1 of 23)	180	23266	adhesion G protein-coupled receptor L2
ATAD3A	6.38563	6.84155	12.7741	7.78007	10.5183	10.7676	14.7258	18.7343	19.3006	6.17758	25.56	7.92983	9.17786	15.4047	0.747139	1.56211	chr1	1440037	1441479	11.2041	Intergenic	-6784	55210	ATPase family AAA domain containing 3A
MPP2	11.622	10.5029	13.9769	11.0096	13.8017	9.05171	10.6558	13.1276	13.164	33.0159	7.83239	97.9371	11.6608	29.2888	1.32868	1.5614	chr17	41957330	41958329	7.19532	Intron (NM_001278371, Intron 9 of 11)	20163	4355	membrane palmitoylated protein 2
LMNA	61.3489	50.0706	54.2055	51.0257	57.868	54.405	30.0686	38.401	14.3695	69.7415	33.7277	20.8133	54.8206	34.5203	-0.667275	1.5603	chr1	156066553	156067552	6.45897	Intron (NM_001282625, Intron 3 of 12)	14715	4000	lamin A/C
GOLT1B	21.915	20.3807	34.6921	22.5224	21.2998	39.9244	43.651	55.8181	39.6335	27.1537	63.649	40.1904	26.7891	45.016	0.748792	1.55935	chr12	21654128	21655708	14.2357	Promoter-TSS (NM_032941)	195	51026	golgi transport 1B
FBXL16	16.4419	12.0824	20.9621	17.9905	23.3431	23.6101	23.8847	26.7748	25.7083	48.502	28.4941	115.826	19.0717	44.865	1.23416	1.55928	chr16	757176	758175	13.7826	Intergenic	-1874	146330	F-box and leucine rich repeat protein 16
KIF1C	8.62789	12.957	10.339	8.66922	7.49315	4.65106	7.56013	5.84658	4.55529	5.30307	2.9658	1.8973	8.78955	4.68803	-0.906809	1.55843-2	chr17	4900628	4901680	12.3303	Promoter-TSS (NM_001167987)	-91	10749	kinesin family member 1C
RTL8C	122.572	79.2657	102.063	125.999	77.3534	182.761	137.209	131.625	132.123	142.4	416.313	173.172	115.002	188.807	0.715247	1.55801	chrX	134165779	134166865	12.0552	Promoter-TSS (NM_001078171)	-63	8933	retrotransposon Gag like 8C
SCAF1	27.8095	24.7587	29.347	33.0743	33.8474	30.3612	45.4719	51.0396	55.6665	50.5311	47.8093	76.7388	29.8664	54.5429	0.868869	1.55781	chr19	50144697	50145723	24.8664	Promoter-TSS (NM_021228)	-256	58506	SR-related CTD associated factor 1
HDAC1	60.0848	64.2042	56.697	49.0732	51.3739	54.6165	76.954	82.0764	84.8159	113.894	68.4055	154.935	56.0083	96.8468	0.790066	1.55695	chr1	32757048	32758089	9.09401	Promoter-TSS (NM_004964)	-116	3065	histone deacetylase 1
SYTL1	7.16424	12.4904	12.3257	15.0554	11.2215	13.8823	24.235	29.2457	30.7182	6.61686	46.6359	15.4376	12.0233	25.4815	1.08362	1.55536	chr1	27675998	27676997	10.373	Exon (NM_032872, Exon 9 of 15)	7984	84958	synaptotagmin like 1
NEU4	0.565985	0.530811	2.70697	1.16566	0.400418	1.69834	2.74916	28.8298	5.99091	0.14047	52.4738	0	1.17803	15.0307	3.67346	1.55062	chr2	242754559	242755558	6.94052	Intron (NM_001167602, Intron 2 of 4)	2567	129807	neuraminidase 4
SHC2	22.8309	30.9055	28.1143	37.4692	21.4972	27.4711	43.0855	44.7666	57.0533	61.1718	46.9371	88.8973	28.0481	56.9852	1.02269	1.54801	chr19	461491	462490	13.4736	Promoter-TSS (NM_012435)	-994	25759	SHC adaptor protein 2
FAM163A	18.5284	5.77425	46.9345	22.2878	12.3956	21.1528	43.5911	80.0301	23.6835	1.45715	73.39	0.166695	21.1789	37.0531	0.806968	1.5443-2	chr1	179711517	179712516	6.96804	Promoter-TSS (NM_173509)	-410	148753	family with sequence similarity 163 member A
ERP29	89.4391	78.1316	92.7087	99.5588	119.182	178.128	132.662	118.713	112.725	264.612	295.784	155.846	109.525	180.057	0.7172	1.54268	chr12	112450549	112451669	30.2583	Promoter-TSS (NR_122119)	-43	10961	endoplasmic reticulum protein 29
ST6GAL1	12.29	17.7826	14.737	5.21357	14.5057	14.5584	4.08172	3.90817	1.9278	4.20158	1.75055	3.48301	13.1812	3.22547	-2.0309	1.53998	chr3	186694339	186695747	10.7874	Intron (NM_173216, Intron 2 of 7)	-44600	6480	ST6 beta-galactoside alpha-2,6-sialyltransferase 1
CALM1	288.434	205.893	242.118	276.455	238.43	218.838	317.464	253.512	285.224	496.357	208.768	922.803	245.028	414.021	0.756759	1.53992	chr14	90862838	90863846	10.7964	Promoter-TSS (NM_006888)	-31	801	calmodulin 1
FOSB	28.6505	104.49	7.65539	109.996	341.234	33.6568	0.724166	20.059	6.83536	0.432472	1.27493	0.93706	104.28	5.04384	-4.3698	1.53657	chr19	45972106	45973613	21.7847	Intron (NM_006732, Intron 1 of 3)	1605	2354	FosB proto-oncogene, AP-1 transcription factor subunit
DHDDS	15.647	17.6968	26.8703	24.7511	20.9439	17.5526	41.8036	42.6523	42.0524	28.3204	63.2374	24.9408	20.5769	40.5012	0.976934	1.53462	chr1	26758115	26759172	13.4696	Promoter-TSS (NM_001319959)	-130	79947	dehydrodolichyl diphosphate synthase subunit
MCTS1	21.285	19.4511	27.7311	27.2866	30.9266	41.9344	51.8249	39.3891	66.6151	25.9536	148.344	34.4185	28.1025	61.0908	1.12026	1.53197	chrX	119737411	119738410	6.3375	Promoter-TSS (NM_001137554)	-46	28985	MCTS1 re-initiation and release factor
SLC25A42	8.7052	8.85096	11.4085	8.51261	10.25	8.26069	18.9738	18.7422	23.8564	6.94446	15.1079	12.4711	9.33132	16.016	0.779358	1.52915	chr19	19173896	19175187	23.0247	Promoter-TSS (NM_001321544)	-262	284439	solute carrier family 25 member 42
AP3M2	11.5106	14.7373	13.3234	9.49049	13.5284	14.2985	17.461	16.0578	16.6956	16.7784	23.7891	32.0621	12.8148	20.474	0.675988	1.52829	chr8	42009904	42011046	18.9348	Promoter-TSS (NM_006803)	11	10947	adaptor related protein complex 3 subunit mu 2
EMB	17.8659	17.0315	19.1938	8.64848	14.9769	13.8364	16.9544	20.5202	11.1261	11.3451	7.73307	97.9915	15.2589	27.6117	0.855634	1.52799	chr5	49429105	49430956	29.701	Intergenic	307092	133418	embigin
CIAPIN1	13.7847	15.7585	16.7381	13.3898	16.0242	15.623	13.8253	16.4429	19.2535	27.9248	16.4217	52.3821	15.2197	24.3751	0.679465	1.52661	chr16	57480779	57481839	12.9877	Promoter-TSS (NM_020313)	-12	57019	cytokine induced apoptosis inhibitor 1
WDR81	4.81546	6.18737	5.72387	5.59415	5.22956	5.33849	8.93614	10.4056	25.2541	2.63792	32.318	4.34696	5.48149	13.9831	1.35105	1.52648	chr17	1619088	1621406	35.2643	Promoter-TSS (NR_028505)	430	124997	WD repeat domain 81
GET3	69.321	58.0164	67.6709	85.3525	79.312	80.5411	118.086	81.6249	123.945	110.639	142.185	163.448	73.369	123.321	0.74918	1.52435	chr19	12847254	12848509	24.1609	Promoter-TSS (NM_004317)	-430	439	guided entry of tail-anchored proteins factor 3, ATPase
PIK3R3	15.0144	8.13755	11.5992	6.03023	10.6835	6.45937	12.6558	11.3158	19.2266	11.8353	5.5257	56.6056	9.65403	19.5275	1.0163	1.52138	chr1	46598168	46599262	38.9347	Promoter-TSS (NR_125987)	-7	8503	phosphoinositide-3-kinase regulatory subunit 3
GBE1	16.2427	16.0943	27.4532	11.304	15.9436	23.8352	25.6402	26.6399	21.6203	18.791	22.7464	91.005	18.4788	34.4071	0.896834	1.51963	chr3	81809914	81811216	24.3665	Exon (NM_000158, Exon 1 of 16)	231	2632	1,4-alpha-glucan branching enzyme 1
AMOT	18.4046	16.0733	15.4022	10.405	11.4136	9.5517	4.95052	7.42266	3.67572	0.901675	4.18751	3.60547	13.5417	4.12393	-1.71532	1.5178	chrX	112083395	112085314	9.94527	Promoter-TSS (NM_133265)	-295	154796	angiomotin
CA11	17.1386	46.5636	29.5681	42.3956	30.9614	64.0902	31.8271	35.7317	31.4038	150.576	52.085	64.4639	38.4529	61.0145	0.66606	1.51706	chr19	49149140	49150438	16.2984	Promoter-TSS (NM_001217)	-345	770	carbonic anhydrase 11
DNAJB2	132.501	98.9906	131.97	123.494	113.957	137.118	189.896	222.933	190.836	145.411	273.104	169.957	123.005	198.689	0.691796	1.51673	chr2	220143282	220145010	16.6017	Promoter-TSS (NM_006736)	58	3300	DnaJ heat shock protein family (Hsp40) member B2
ANKRD52	7.07704	7.7489	9.533	5.42926	8.35455	4.21269	9.50982	13.0813	11.1888	14.9882	8.78242	15.7895	7.05924	12.2233	0.792053	1.51263	chr12	56651721	56652720	8.38379	Promoter-TSS (NM_173595)	-52	283373	ankyrin repeat domain 52
PLXDC1	5.80447	10.8924	8.39237	1.41792	2.99775	3.56921	19.4398	11.5805	10.5594	12.802	10.6266	2.42286	5.51236	11.2385	1.02771	1.5111	chr17	37309558	37311211	15.4932	Intergenic	-2494	57125	plexin domain containing 1
ZFP36	65.0824	172.577	20.1712	143.595	572.577	144.929	23.971	38.0624	18.4679	7.21028	16.8919	3.92965	186.489	18.0889	-3.36591	1.51052	chr19	39894057	39895063	15.6911	Intergenic	-2927	7538	ZFP36 ring finger protein
EFL1	4.4604	4.96407	4.69628	4.67381	5.6173	5.72327	5.67383	5.90979	7.66069	6.75871	1034.89	10.3331	5.02252	178.537	5.15167	1.50843	chr15	82554595	82555594	9.52235	Promoter-TSS (NR_145958)	10	79631	elongation factor like GTPase 1
MAPRE2	26.6064	21.4684	22.0014	15.3544	17.3881	15.9372	35.5119	23.6322	24.2631	37.4964	17.8907	88.7624	19.7927	37.9261	0.938226	1.50813	chr18	32620753	32622579	15.2968	Non-coding (NR_046177, Exon 1 of 7)	289	10982	microtubule associated protein RP/EB family member 2
TMEM182	14.3967	3.94173	12.8469	9.98051	7.3539	6.95259	14.1323	13.7189	23.772	8.71256	19.6977	21.2107	9.24538	16.874	0.867999	1.50775	chr2	103443068	103444448	5.27779	Intergenic	65268	130827	transmembrane protein 182
PPP1R3F	7.16429	6.59444	12.905	12.1773	10.5039	13.0691	13.1122	15.5065	23.4691	18.7614	34.0842	19.6288	10.4023	20.7604	0.996928	1.50658	chrX	49125262	49126652	31.0646	Promoter-TSS (NM_033215)	-299	89801	protein phosphatase 1 regulatory subunit 3F
TMEM208	79.6302	81.8231	130.266	148.552	105.235	176.986	255.074	185.679	273.139	106.894	357.675	83.6125	120.415	210.346	0.804743	1.50528	chr16	67260387	67261552	14.183	Promoter-TSS (NM_014187)	-64	29100	transmembrane protein 208
SREBF1	59.9878	60.6707	44.3092	60.6546	34.6339	42.7274	37.7083	40.0807	40.3574	203.814	38.318	980.568	50.4973	223.474	2.14583	1.50487	chr17	17739140	17740144	20.6003	Intron (NM_001005291, Intron 1 of 19)	658	6720	sterol regulatory element binding transcription factor 1
IPO13	10.7297	17.8409	13.4442	16.4766	16.8177	13.9034	17.8304	17.1758	15.5622	39.7691	18.6826	39.714	14.8687	24.789	0.73742	1.50006	chr1	44411819	44412829	24.3425	Promoter-TSS (NM_014652)	-298	9670	importin 13

## Sheet: Supplementary Table 2
Supplementary Table2. 164 DEGs were identified to be related to the hypo-accessible regions
gene	N1	N2	N3	N4	N5	N6	T1	T2	T3	T4	T5	T6	Normal	Tumor	log2.fold_change.	FC.DARs.	Chr	Start	End	RPKM.mean.	Annotation	Distance.to.TSS	Entrez.ID	Gene.Description
FAM107A	112.457	75.1101	75.6781	120.174	107.494	65.2861	15.5859	32.6185	2.2154	131.633	41.6428	38.4551	92.6998	43.6918	-1.08521	0.665539	chr3	58570758	58571757	8.15487	Intron (NM_001282714, Intron 2 of 4)	1484	11170	family with sequence similarity 107 member A
UNC13C	0.460407	0.455302	2.75366	2.82576	1.04006	3.07828	5.97336	8.41676	13.4454	11.3767	1.95065	0	1.76891	6.86047	1.95545	0.662361	chr15	54210007	54211006	4.70864	Intergenic	-60132	440279	unc-13 homolog C
GYPC	18.2935	39.5494	13.3542	19.1999	23.119	21.652	10.5057	2.70811	4.47068	2.47883	5.87344	2.16996	22.528	4.70112	-2.26064	0.655647	chr2	127516853	127517852	2.83553	Intergenic	103618	2995	glycophorin C (Gerbich blood group)
APLP1	143.327	185.029	226.112	238.72	220.203	350.477	259.907	369.936	317.936	488.751	427.807	359.616	227.311	370.659	0.705422	0.655394	chr19	36359777	36361252	11.571	Intron (NM_005166, Intron 1 of 16)	1167	333	amyloid beta precursor like protein 1
ADCY5	16.2858	20.8911	22.8697	20.8645	26.648	10.1179	24.0613	24.6196	24.0905	111.209	10.4046	109.139	19.6128	50.5873	1.36698	0.653822	chr3	123075983	123076982	6.6598	Intron (NM_183357, Intron 1 of 20)	58707	111	adenylate cyclase 5
EMC10	319.623	170.661	335.155	346.5	313.366	394.977	529.72	512.81	494.652	558.201	608.882	303.866	313.381	501.355	0.677918	0.651748	chr19	50968827	50970267	4.70326	TTS (NM_001308429)	-10217	284361	ER membrane protein complex subunit 10
ATP2B4	17.2875	16.7128	11.9277	11.0734	17.0989	16.0947	7.81185	10.3061	4.46923	4.43133	7.34477	15.2541	15.0325	8.26957	-0.862201	0.650511	chr1	203618783	203619782	5.31214	Intron (NM_001365784, Intron 1 of 20)	22217	493	ATPase plasma membrane Ca2+ transporting 4
ACER3	5.31085	3.33855	4.6988	2.45084	5.46913	2.0449	6.09039	7.59345	2.81177	29.336	0.91801	11.2224	3.88551	9.66201	1.31422	0.650335	chr11	76571403	76572402	6.16033	Promoter-TSS (NM_018367)	-60	55331	alkaline ceramidase 3
SERINC2	4.52186	3.4496	8.31655	7.45159	7.40822	3.84806	10.3113	13.6395	45.9862	21.5095	21.3178	6.84662	5.83265	19.9352	1.77309	0.648854	chr1	31904204	31905279	10.6159	Intron (NM_178865, Intron 8 of 9)	18081	347735	serine incorporator 2
GRIA4	8.31987	3.1315	5.87675	2.13958	0.691009	2.73666	0.610901	0.209759	0	55.3809	0.0276759	88.2401	3.81589	24.0782	2.65764	0.641746	chr11	105480265	105481420	7.81132	Promoter-TSS (NM_001112812)	42	2893	glutamate ionotropic receptor AMPA type subunit 4
MRPL17	18.7078	18.9397	27.6207	32.4518	18.8093	38.3987	41.3827	43.2641	47.0575	32.4795	66.5723	30.8153	25.8213	43.5952	0.755607	0.63618	chr11	6704161	6705190	14.6758	Promoter-TSS (NM_022061)	-104	63875	mitochondrial ribosomal protein L17
GABRG1	2.74006	3.31099	2.19998	1.37712	1.47088	1.71142	0.0977083	0.0820184	0.027379	0.806425	0.024167	46.306	2.13508	7.89062	1.88585	0.636172	chr4	46125611	46126610	3.65293	Promoter-TSS (NM_173536)	-39	2565	gamma-aminobutyric acid type A receptor gamma1 subunit
FAM149A	12.0639	10.2994	5.32658	5.86259	5.14266	5.93821	0.794435	0.865001	1.26429	11.0485	0.969579	4.87757	7.4389	3.30324	-1.17121	0.632459	chr4	187065054	187066053	6.1166	Promoter-TSS (NM_015398)	-84	25854	family with sequence similarity 149 member A
THBS1	25.8603	31.0455	13.4569	11.1754	31.0848	7.5767	18.916	3.86937	7.10723	0.889313	2.54744	0.231407	20.0333	5.59346	-1.84058	0.630824	chr15	39872080	39873495	5.88276	Promoter-TSS (NM_003246)	-493	7057	thrombospondin 1
EPB41L1	25.5341	22.0705	21.3153	26.7585	23.0215	23.7913	9.99194	9.49729	5.56124	31.948	6.84585	20.0475	23.7485	13.982	-0.764272	0.629057	chr20	34741532	34742531	6.9077	Promoter-TSS (NM_012156)	-631	2036	erythrocyte membrane protein band 4.1 like 1
MRAP2	4.01575	2.85534	3.85596	4.67388	3.85921	5.08352	1.92319	5.12499	0.159091	24.4435	2.65072	22.8857	4.05728	9.53119	1.23214	0.626371	chr6	84761501	84762593	8.24869	Intron (NM_001346542, Intron 2 of 4)	18209	112609	melanocortin 2 receptor accessory protein 2
MT2A	249.864	197.285	212.346	305.626	458.586	333.585	206.669	52.4047	137	199.875	152.339	154.227	292.882	150.419	-0.96133	0.625791	chr16	56641908	56642988	8.7014	Promoter-TSS (NM_005953)	-48	4502	metallothionein 2A
DUSP6	18.7525	26.6123	16.2848	18.8402	22.0856	8.61389	13.4387	11.9383	9.37405	3.3317	6.21602	1.41484	18.5315	7.61893	-1.28232	0.624356	chr12	89747145	89748144	12.0096	Intergenic	-1366	1848	dual specificity phosphatase 6
CDH18	6.55387	3.20777	8.00764	8.81765	7.56896	12.2621	18.0064	16.4225	12.8604	16.6774	21.8019	19.0034	7.73633	17.462	1.1745	0.619074	chr5	19045219	19046218	2.7557	Intergenic	840663	1016	cadherin 18
TIMP3	115.158	204.311	148.076	122.306	129.569	62.4541	15.0092	7.57133	3.91693	47.328	6.6017	6.29241	130.312	14.4533	-3.1725	0.615192	chr22	33277600	33278599	4.77722	Intron (NM_133633, Intron 3 of 11)	81297	7078	TIMP metallopeptidase inhibitor 3
SINHCAF	38.251	32.2738	27.8385	35.0394	28.7309	35.9872	23.7274	39.6333	22.1888	134.068	44.6858	79.5671	33.0201	57.3117	0.795483	0.615051	chr12	31478652	31479802	9.81462	Promoter-TSS (NM_021238)	-106	58516	SIN3-HDAC complex associated factor
PDE2A	11.8652	23.3497	9.45009	15.9119	13.4317	9.98156	3.95273	8.23888	1.64983	5.7865	1.02829	10.6821	13.9983	5.22305	-1.42229	0.614734	chr11	72392299	72393340	12.6079	Intergenic	-7353	5138	phosphodiesterase 2A
HOMER1	12.4841	4.40924	5.58108	8.49221	3.83951	1.99139	0.407369	0.545163	0.641636	2.41614	1.14555	4.80303	6.13292	1.65982	-1.88555	0.611012	chr5	78809499	78810939	10.834	Promoter-TSS (NM_001277077)	-262	9456	homer scaffold protein 1
SORD	10.2452	8.63356	8.32094	14.0189	14.2707	8.19381	5.13045	5.3298	4.14599	9.12865	1.41737	2.36357	10.6138	4.58597	-1.21065	0.609035	chr15	45314759	45315758	7.50593	Promoter-TSS (NR_034039)	-135	6652	sorbitol dehydrogenase
CAB39L	15.7888	9.60528	11.2141	11.1025	13.6254	8.54258	10.6868	7.66124	8.19921	41.3317	4.42841	41.5272	11.6464	18.9724	0.704015	0.603661	chr13	50011775	50012774	3.19904	Intron (NM_001079670, Intron 1 of 10)	5926	81617	calcium binding protein 39 like
GUSB	31.312	34.1789	24.6048	30.8325	53.3884	42.6099	19.4668	23.7863	15.0933	22.4542	30.5798	16.2517	36.1544	21.272	-0.765216	0.603067	chr7	65446767	65447766	10.8136	Promoter-TSS (NM_001284290)	-66	2990	glucuronidase beta
PITX2	30.7804	32.4886	22.5455	31.269	26.9034	31.1163	4.97388	24.6753	4.02414	272.827	27.766	64.8656	29.1839	66.522	1.18866	0.602612	chr4	111543888	111544930	22.0421	Promoter-TSS (NM_000325)	-176	5308	paired like homeodomain 2
FMNL2	14.8571	17.719	13.8213	15.1161	14.2757	10.8493	4.85278	8.37229	9.25888	3.8375	8.36099	17.6905	14.4398	8.72883	-0.726187	0.599087	chr2	153191127	153192243	8.23294	Promoter-TSS (NM_052905)	-3	114793	formin like 2
LTC4S	7.43582	6.52604	17.1053	6.93209	14.2458	13.2189	5.74293	0.53581	1.1539	9.26159	4.16884	1.54639	10.9107	3.73491	-1.54659	0.598103	chr5	179222155	179223154	13.7024	Exon (NM_145867, Exon 2 of 5)	1667	4056	leukotriene C4 synthase
SLC23A2	18.9934	16.2671	36.2691	17.2553	20.2615	16.578	18.3444	21.9725	24.1169	83.7871	10.0039	49.2447	20.9374	34.5783	0.723783	0.596636	chr20	4958589	4959588	4.61378	Intron (NM_203327, Intron 1 of 16)	23068	9962	solute carrier family 23 member 2
ZNF185	3.72854	3.5493	6.35884	6.39927	7.09456	3.80951	11.5369	48.3241	14.6685	14.6853	46.893	1.89501	5.15667	23.0005	2.15715	0.589765	chrX	152075461	152076460	6.75487	Intergenic	-7026	7739	zinc finger protein 185 with LIM domain
PAPPA2	0.134348	0.0227616	2.85519	1.5745	0.58331	0.0225661	0.462292	1.96105	1.1246	0.126517	48.8839	0.0111881	0.865446	8.76159	3.33968	0.588195	chr1	176364581	176365580	3.37257	Intergenic	-67231	60676	pappalysin 2
WSCD1	11.0841	7.10438	13.5159	9.01671	4.68565	6.92113	4.01752	4.54173	5.95142	1.99217	1.17074	1.74646	8.72131	3.23667	-1.43003	0.588176	chr17	6097058	6098058	4.4434	Intergenic	123624	23302	WSC domain containing 1
HDAC9	23.2168	15.4835	8.88369	9.43104	11.2665	11.8983	4.97002	5.06757	0.63243	5.5814	0.262036	19.4778	13.3633	5.99854	-1.15559	0.587483	chr7	18612816	18613815	4.92229	Intron (NM_001204148, Intron 1 of 10)	64422	9734	histone deacetylase 9
C2CD2L	8.13086	11.8399	16.6632	14.8314	16.7092	13.8007	41.3472	37.7498	31.6712	24.623	33.9541	19.0387	13.6625	31.3973	1.20042	0.58156	chr11	118977568	118978567	8.98701	Promoter-TSS (NM_014807)	13	9854	C2CD2 like
UNC13D	3.6638	10.6204	2.37916	4.8292	11.5905	1.86391	1.42174	1.48808	1.48119	81.9434	2.31892	0.424472	5.82449	14.8463	1.3499	0.580061	chr17	73840461	73841944	13.2578	Promoter-TSS (NM_199242)	-404	201294	unc-13 homolog D
EPHA10	3.13217	11.6296	6.62795	5.39048	6.85303	3.94039	4.43365	8.30337	5.73874	44.4712	3.23377	9.54931	6.26227	12.6217	1.01114	0.568102	chr1	38230383	38231382	6.22715	Promoter-TSS (NM_173641)	-58	284656	EPH receptor A10
TMEM47	10.5885	9.93859	7.4091	6.74644	8.25633	7.3955	3.29717	1.83934	0.860792	3.14403	1.62311	0.678881	8.38907	1.90722	-2.13704	0.568086	chrX	34431089	34432088	2.96618	Intergenic	243814	83604	transmembrane protein 47
PTP4A3	84.2327	54.0778	58.5156	48.7279	40.7042	69.3442	45.7053	32.0391	18.2361	36.3151	17.904	3.78107	59.2671	25.6634	-1.20752	0.566236	chr8	142419422	142420421	10.5474	Intron (NM_032611, Intron 1 of 5)	-11567	11156	protein tyrosine phosphatase 4A3
CACNG7	2.11589	4.47488	3.67361	3.0458	2.75484	5.85049	0.0628013	2.42851	2.03933	50.13	0.160429	3.96994	3.65259	9.7985	1.42364	0.561708	chr19	54411009	54412008	7.47779	TTS (NM_001316329)	-4483	59284	calcium voltage-gated channel auxiliary subunit gamma 7
CCND1	39.4684	21.2254	33.7984	17.528	22.6112	39.2436	28.0316	54.772	41.3339	75.4819	32.1093	54.9548	28.9792	47.7806	0.721408	0.554905	chr11	69458710	69459725	15.4255	Intron (NM_053056, Intron 3 of 4)	3344	595	cyclin D1
LAMA2	6.63116	10.7488	5.28418	2.09052	4.07419	4.93874	5.7202	1.17416	1.89055	2.85748	0.622367	0.0772852	5.62794	2.05701	-1.45206	0.551458	chr6	129203758	129204757	4.08557	Promoter-TSS (NM_001079823)	-26	3908	laminin subunit alpha 2
TOM1	47.1737	30.2695	45.6759	36.5358	33.1621	33.5659	43.7358	44.7468	74.3582	44.0082	91.7681	71.9316	37.7305	61.7581	0.710899	0.551272	chr22	35709313	35710312	8.05593	Intron (NM_001135732, Intron 1 of 14)	13925	10043	target of myb1 membrane trafficking protein
IRF7	7.46677	14.9167	5.28345	3.97791	8.26904	9.58449	4.80178	3.92959	3.48103	2.17829	6.4687	3.3388	8.24972	4.03303	-1.03248	0.549764	chr11	615168	616571	9.31571	Promoter-TSS (NM_004029)	81	3665	interferon regulatory factor 7
CSGALNACT1	12.6708	12.0847	10.1831	6.96136	8.18382	6.81941	27.0907	23.7308	20.8236	1.72806	25.5099	0.20832	9.48386	16.5152	0.800251	0.547164	chr8	19318781	19319780	4.6233	Intron (NM_001354475, Intron 4 of 9)	140776	55790	chondroitin sulfate N-acetylgalactosaminyltransferase 1
ID1	101.244	158.349	110.807	178.603	130.819	133.909	13.1523	15.8207	9.86805	3.96557	15.0275	3.07389	135.622	10.1513	-3.73985	0.544252	chr20	30192511	30193546	9.12554	Promoter-TSS (NM_002165)	-64	3397	inhibitor of DNA binding 1, HLH protein
GLB1L2	8.79884	8.41507	11.1589	6.82	7.6841	12.658	19.7405	13.6485	13.2907	32.668	18.0257	4.38485	9.25581	16.9597	0.873682	0.539866	chr11	134201376	134202375	4.69813	Promoter-TSS (NM_001370463)	-7	89944	galactosidase beta 1 like 2
ATRNL1	11.1309	10.7164	11.3005	8.81481	12.0804	11.0659	22.6487	16.2897	18.6203	75.7395	10.1191	17.1585	10.8515	26.7626	1.30233	0.538263	chr10	116853106	116854105	5.49959	Exon (NM_001276282, Exon 1 of 9)	481	26033	attractin like 1
FBP1	13.6265	9.26282	14.2112	9.33078	15.2083	20.2916	2.03003	2.49517	1.74294	3.55332	1.87941	15.5591	13.6552	4.54333	-1.58763	0.538233	chr9	97401330	97402329	4.61117	Promoter-TSS (NM_000507)	-29	2203	fructose-bisphosphatase 1
ESR1	6.45585	5.71499	13.5381	8.68952	17.3184	16.1174	0.931353	6.24196	0.526277	0.21231	0.0263835	0.299178	11.3057	1.37291	-3.04174	0.535817	chr6	152128690	152129689	3.87768	Exon (NM_001122740, Exon 2 of 9)	375	2099	estrogen receptor 1
NAF1	22.6538	8.34075	6.8462	7.36309	7.0469	7.11481	2.81512	4.87604	5.20774	8.42727	4.98999	5.16693	9.89427	5.24718	-0.91505	0.533927	chr4	164074034	164075033	3.83847	Intron (NM_138386, Intron 2 of 7)	13509	92345	nuclear assembly factor 1 ribonucleoprotein
QPCT	36.9934	29.9027	49.3406	37.6127	72.4334	85.09	129.169	126.761	83.985	94.8795	88.4064	256.864	51.8955	130.011	1.32495	0.530898	chr2	37571310	37572663	8.39348	Exon (NM_012413, Exon 1 of 7)	213	25797	glutaminyl-peptide cyclotransferase
KDR	21.2883	54.7115	29.056	30.6418	55.9423	30.7194	2.57137	3.08466	1.42927	10.1973	1.83288	2.34159	37.0599	3.57618	-3.37337	0.527629	chr4	55991322	55992321	4.1283	Promoter-TSS (NM_002253)	-59	3791	kinase insert domain receptor
SPSB4	5.04503	5.27369	6.32016	4.20074	6.17957	8.36952	11.9438	11.1464	18.0882	14.2623	13.8351	2.6213	5.89812	11.9828	1.02264	0.527221	chr3	140813680	140814679	8.40905	Intron (NM_080862, Intron 2 of 2)	43990	92369	splA/ryanodine receptor domain and SOCS box containing 4
MAF	8.32478	13.6537	6.32647	4.06882	4.56372	2.88052	4.01636	1.55007	2.2894	5.83689	1.4437	1.55911	6.63634	2.78259	-1.25396	0.520489	chr16	79471774	79472773	9.66869	Intergenic	162361	4094	MAF bZIP transcription factor
ATG13	46.8122	35.7724	56.4251	61.3961	69.0764	40.0746	96.5402	59.2244	86.9416	104.589	61.1001	104.781	51.5928	85.5294	0.729251	0.51962	chr11	46670349	46671351	6.9571	Intron (NM_001142673, Intron 6 of 17)	32024	9776	autophagy related 13
FLT4	6.84182	12.54	13.3278	8.08438	15.7811	9.12283	2.12809	1.07489	0.767973	1.50756	0.872049	0.501073	10.9497	1.14194	-3.26133	0.514327	chr5	180085213	180086212	4.58083	Intergenic	-9112	2324	fms related tyrosine kinase 4
MYO3B	0.422932	0.773983	2.9998	0.75486	1.74464	0.515545	6.48926	1.43277	11.9074	22.2543	2.81116	0.931958	1.20196	7.6378	2.66777	0.508397	chr2	171110521	171111520	2.62081	Intron (NR_045682, Intron 7 of 35)	76363	140469	myosin IIIB
CA8	26.5996	16.6107	13.4882	9.23136	25.3775	8.65115	0.819706	1.5946	0.039515	0.239122	0.732828	14.0826	16.6597	2.91806	-2.51328	0.506176	chr8	60911096	60912095	4.14605	Intergenic	282364	767	carbonic anhydrase 8
PDE4D	6.82211	4.48929	6.71352	4.83302	5.63007	4.40299	10.3299	9.44326	9.18898	6.24601	7.64879	9.69171	5.48183	8.75811	0.67596	0.500306	chr5	59189121	59190120	6.86066	Promoter-TSS (NM_001104631)	-67	5144	phosphodiesterase 4D
PRSS23	29.2156	12.6893	30.6647	13.5345	32.4997	40.6528	17.2662	11.6404	7.46105	7.57382	21.0615	3.71875	26.5428	11.4536	-1.21252	0.496209	chr11	86442985	86443984	3.4199	Intergenic	-58629	11098	serine protease 23
ADAMTS1	5.32988	11.8119	1.96808	7.57418	16.7648	11.2365	1.40414	3.60124	2.25905	1.39394	0.188413	0.443354	9.11423	1.54836	-2.55738	0.494254	chr21	28216809	28217808	7.49538	5' UTR (NM_006988, Exon 1 of 9)	420	9510	ADAM metallopeptidase with thrombospondin type 1 motif 1
EPAS1	52.0238	103.139	54.6439	67.1174	76.9447	35.556	21.0276	16.99	7.89649	34.1894	18.0181	14.5022	64.9042	18.7706	-1.78983	0.493339	chr2	46252552	46253551	4.17503	Intron (NM_005400, Intron 10 of 14)	-271495	2034	endothelial PAS domain protein 1
ZCCHC12	11.0686	14.9404	40.0946	18.6121	40.5998	43.6048	0.798253	5.42827	0.364041	47.0593	17.5273	20.15	28.1534	15.2212	-0.887226	0.491799	chrX	117957557	117958556	5.99976	Intron (NM_001312891, Intron 1 of 2)	269	170261	zinc finger CCHC-type containing 12
NDUFB4	275.45	221.703	220.479	361.698	269.682	368.488	493.088	381.983	379.017	375.522	641.623	312.704	286.25	430.656	0.589261	0.488342	chr3	120330276	120331275	4.55399	Intergenic	15592	4710	NADH:ubiquinone oxidoreductase subunit B4
FABP3	2.61162	2.21545	11.0816	3.91656	5.51933	14.3884	1.61669	1.86967	1.07588	8.11719	0.296154	1.00218	6.62215	2.32963	-1.5072	0.484227	chr1	31845447	31846977	7.10404	Promoter-TSS (NM_001320996)	-77	2170	fatty acid binding protein 3
FSHB	156.56	41.5301	1425.71	198.725	602.158	1631.43	1.38972	0.679405	0.708721	31.7476	12.7507	0	676.019	7.87936	-6.42284	0.483514	chr11	30217632	30218810	9.36872	Intergenic	-34340	2488	follicle stimulating hormone subunit beta
ELAVL2	4.78492	1.49579	4.7859	1.86746	1.27028	1.93591	4.7412	6.213	3.41556	1.18533	7.10581	22.5431	2.69004	7.534	1.48579	0.477626	chr9	23850650	23851649	3.53833	Promoter-TSS (NM_001351456)	-550	1993	ELAV like RNA binding protein 2
MAGEL2	1.00128	2.51445	3.14551	2.49254	3.79191	1.3365	4.28719	9.04288	13.0963	1.88899	5.99418	0.0125934	2.38037	5.72036	1.26492	0.474553	chr15	23892235	23893234	8.36547	Exon (NM_019066, Exon 1 of 1)	280	54551	MAGE family member L2
STK26	12.764	9.47809	7.62022	9.97194	7.56102	8.90082	9.14139	10.7565	7.0797	37.0846	15.595	35.4994	9.38268	19.1928	1.03249	0.474152	chrX	131156767	131157766	5.83385	Promoter-TSS (NM_001042453)	-64	51765	serine/threonine kinase 26
GOLGA3	14.9008	15.2099	23.6891	19.0947	21.5011	14.8827	37.8999	36.6271	46.7706	12.5323	35.1638	15.4548	18.2131	30.7414	0.75521	0.470118	chr12	133414410	133415409	6.86688	Intergenic	-9454	2802	golgin A3
STOM	57.8103	68.859	43.6044	39.311	59.1819	44.986	36.4377	23.7882	19.3025	67.3181	17.8794	21.9534	52.2921	31.1132	-0.749065	0.467564	chr9	124132073	124133179	12.1253	Promoter-TSS (NR_073037)	-44	2040	stomatin
SEPTIN10	9.29873	12.3835	8.25173	8.24151	12.254	13.7922	5.50992	7.24972	5.29698	3.69543	6.98333	8.58382	10.7036	6.21987	-0.783141	0.46688	chr2	110371112	110372345	9.23743	Promoter-TSS (NM_001321499)	-185	151011	septin 10
SLC10A4	5.7347	14.0979	7.29716	8.37632	9.65733	4.15737	6.51213	4.78261	5.7905	206.088	19.6278	1.8503	8.22013	40.7753	2.31046	0.464507	chr4	48466246	48467245	4.42376	Intergenic	-18615	201780	solute carrier family 10 member 4
MEF2C	21.8863	19.6401	15.9497	16.1993	12.3194	13.489	53.9931	32.0844	37.7882	4.13346	15.8475	10.1759	16.5806	25.6704	0.630607	0.460033	chr5	88298913	88299912	4.24821	Intron (NR_136221, Intron 3 of 6)	-99490	4208	myocyte enhancer factor 2C
PAQR9-AS1	9.84437	11.9377	4.71003	12.9507	8.11887	6.83867	2.36024	2.50587	3.99287	3.59956	5.25517	3.04296	9.06673	3.45944	-1.39004	0.457031	chr3	142700791	142701790	4.23838	Intron (NR_125393, Intron 2 of 4)	18390	101927832	PAQR9 antisense RNA 1
SULT1A1	22.5306	30.0251	41.4912	33.4734	20.8296	62.2504	10.6873	13.1975	14.3073	31.4185	8.49	12.5047	35.1	15.1009	-1.21684	0.455076	chr16	28634006	28635477	5.12943	5' UTR (NM_177536, Exon 1 of 6)	166	6817	sulfotransferase family 1A member 1
KIF1A	78.1828	54.3764	93.3351	69.4824	62.0622	46.3559	81.2376	99.097	128.363	101.143	79.2486	250.519	67.2991	123.268	0.87314	0.454377	chr2	241695083	241696082	7.23682	Intron (NM_004321, Intron 25 of 46)	64054	547	kinesin family member 1A
ARAP3	3.88201	8.10108	4.63474	5.144	5.61504	3.43649	2.53267	1.67441	1.57666	2.97577	1.32813	0.690277	5.13556	1.79632	-1.51548	0.449437	chr5	141081357	141082356	7.36178	Intergenic	-20059	64411	ArfGAP with RhoGAP domain, ankyrin repeat and PH domain 3
CALCB	1.24063	1.16636	11.4959	0.389047	1.32006	0.739364	118.512	11.9356	59.231	0.125354	20.7137	45.0253	2.72522	42.5906	3.96609	0.448005	chr11	15094916	15095915	4.68267	Intron (NM_000728, Intron 1 of 4)	276	797	calcitonin related polypeptide beta
ANKS1B	20.1335	19.7109	20.0892	22.179	32.2644	23.5053	75.981	50.3205	36.7727	57.6508	63.5537	13.9997	22.9804	49.7131	1.11322	0.447578	chr12	99288364	99289363	4.75166	Promoter-TSS (NM_001352225)	-189	56899	ankyrin repeat and sterile alpha motif domain containing 1B
OGFRL1	14.2467	13.3112	15.2874	9.54584	11.2549	12.7918	7.46651	9.60119	15.8531	16.2679	9.73705	71.006	12.7396	21.6553	0.765394	0.446562	chr6	71848360	71849359	2.72596	Intergenic	-149655	79627	opioid growth factor receptor like 1
LMO1	3.00659	1.06398	2.55686	1.90731	0.731476	2.37431	1.12382	1.27931	1.22928	2.08823	2.79781	41.358	1.94009	8.31274	2.0992	0.446388	chr11	8310779	8311778	5.85722	Intergenic	-20944	4004	LIM domain only 1
FAM163A	18.5284	5.77425	46.9345	22.2878	12.3956	21.1528	43.5911	80.0301	23.6835	1.45715	73.39	0.166695	21.1789	37.0531	0.806968	0.445936	chr1	179722904	179723903	3.29265	Intron (NM_001329719, Intron 1 of 4)	10977	148753	family with sequence similarity 163 member A
ZNF331	134.595	36.8664	63.2902	45.2794	59.5327	22.3874	26.35	34.7416	87.522	14.4993	31.4731	17.3347	60.3251	35.3201	-0.772268	0.441997	chr19	54007111	54008110	3.15278	Intergenic	-16658	55422	zinc finger protein 331
DDX1	62.2606	65.9935	69.9309	61.3672	59.8166	71.9568	76.0927	87.8268	82.8474	101.39	101.989	144.736	65.2209	99.147	0.604235	0.438993	chr2	15751758	15752757	3.42726	Intron (NM_004939, Intron 13 of 25)	20265	1653	DEAD-box helicase 1
ORAI2	31.7782	24.8721	46.5041	35.6625	36.328	26.1794	46.6375	90.1154	96.2503	94.9322	55.7646	45.0055	33.5541	71.4509	1.09046	0.438472	chr7	102088137	102089136	4.21616	3' UTR (NM_001271818, Exon 4 of 4)	14614	80228	ORAI calcium release-activated calcium modulator 2
RARG	5.98711	10.1949	7.04381	4.19342	5.88852	7.1858	1.5693	1.42559	1.05837	2.66911	1.26205	0.927094	6.74892	1.48525	-2.18395	0.435326	chr12	53635124	53636123	4.06138	Intergenic	-9583	5916	retinoic acid receptor gamma
KLHL32	1.90016	2.15149	1.8826	1.56641	2.2993	1.57658	2.84182	1.80436	1.83217	19.4607	2.15933	7.17463	1.89609	5.87884	1.6325	0.435228	chr6	97455826	97456825	3.50268	Intron (NM_001286251, Intron 3 of 8)	-1627	114792	kelch like family member 32
PHLDA3	8.45219	8.15633	10.6374	7.42539	10.9983	10.3307	11.6586	12.2321	16.1386	50.2867	22.1883	5.72521	9.33338	19.7049	1.07808	0.434212	chr1	201450862	201451861	10.4316	Intergenic	-13045	23612	pleckstrin homology like domain family A member 3
GHRHR	46.9098	101.981	118.948	170.033	163.479	51.8417	291.182	190.112	598.563	39.1681	358.463	6.97353	108.865	247.41	1.18436	0.434009	chr7	31027975	31028974	14.2192	Intergenic	24906	2692	growth hormone releasing hormone receptor
ADGRL4	11.3964	22.9443	12.6756	6.38276	18.1777	15.9041	3.93786	2.74341	2.9873	5.04221	1.79105	2.7792	14.5801	3.21351	-2.18178	0.426478	chr1	79736772	79737771	4.41429	Intergenic	-264856	64123	adhesion G protein-coupled receptor L4
COL8A1	15.0478	10.9114	11.5572	3.55274	12.4596	4.21065	7.11248	1.48045	0.715994	1.15956	0.127654	4.29744	9.62322	2.48226	-1.95486	0.419937	chr3	99204899	99205898	3.48029	Intergenic	-152040	1295	collagen type VIII alpha 1 chain
SMTN	11.7478	28.9482	12.1031	11.5436	19.2926	14.8962	8.98255	3.82348	4.51451	2.72144	3.87858	0.859415	16.4219	4.13	-1.99141	0.416282	chr22	31422446	31423445	4.02769	Intergenic	-54359	6525	smoothelin
KHDRBS2	4.85637	1.53747	4.30264	2.51559	4.36309	7.20263	4.46262	4.81571	3.07585	2.18397	6.68943	38.5757	4.12963	9.96721	1.27118	0.415605	chr6	63054983	63055982	3.15115	Intergenic	-59350	202559	KH RNA binding domain containing, signal transduction associated 2
PPP2R1A	84.723	83.6706	97.0826	93.7646	84.6574	129.185	99.4628	105.411	129.758	313.662	141.362	137.506	95.5139	154.527	0.694076	0.413205	chr19	52703824	52704823	4.41474	Promoter-TSS (NM_001363656)	-126	5518	protein phosphatase 2 scaffold subunit Aalpha
CHGA	261.957	893.373	243.014	494.034	614.112	606.488	119.487	158.457	123.338	531.238	456.198	34.1905	518.83	237.152	-1.12945	0.41239	chr14	93412179	93413178	10.3367	Exon (NM_001363707, Exon 8 of 9)	23183	1113	chromogranin A
CLEC14A	7.00101	16.5136	3.90202	4.91474	9.17443	6.67289	5.9252	2.10945	1.47921	4.85642	1.49786	4.51051	8.02978	3.39644	-1.24134	0.410294	chr14	38724522	38725521	4.60645	Exon (NM_175060, Exon 1 of 1)	277	161198	C-type lectin domain containing 14A
CLDN3	28.4459	17.2128	23.242	28.7307	32.9204	32.2474	10.4423	8.47117	41.7655	10.6049	6.1065	7.94547	27.1332	14.2226	-0.93187	0.408947	chr7	73184131	73185535	8.08605	Promoter-TSS (NM_001306)	-233	1365	claudin 3
CAVIN2	11.0416	22.3879	6.00352	4.07664	11.9732	10.0616	3.12495	1.45567	1.36734	3.61995	1.94547	1.04835	10.9241	2.09362	-2.38344	0.407521	chr2	192806812	192807811	4.34885	Intergenic	-95497	8436	caveolae associated protein 2
ACKR3	5.21376	8.82934	2.88585	6.91114	8.47675	15.6342	1.48689	1.11418	0.951706	1.68479	0.894734	0.320788	7.99184	1.07551	-2.8935	0.401882	chr2	237486526	237487525	2.6413	Intron (NM_020311, Intron 1 of 1)	8557	57007	atypical chemokine receptor 3
TMEM45A	23.349	30.8984	52.9654	37.4483	39.3162	63.2122	98.0717	138.085	99.2077	18.6958	107.017	0.482972	41.1983	76.9267	0.900902	0.401761	chr3	100196129	100197128	4.45514	Intergenic	-14835	55076	transmembrane protein 45A
NSG2	2.93708	3.47011	6.88172	9.6069	7.27405	7.4163	1.03312	7.66916	0.896705	102.343	0.117936	0.094301	6.26436	18.6924	1.57722	0.401611	chr5	173517687	173518686	4.70303	Intron (NM_015980, Intron 3 of 4)	45477	51617	neuronal vesicle trafficking associated 2
MAP1B	13.6116	14.1936	12.9355	11.6853	13.9496	7.87761	17.1266	22.6584	20.0535	20.0361	13.3781	32.1346	12.3755	20.8979	0.755865	0.396642	chr5	71310522	71311521	4.63851	Intergenic	-92281	4131	microtubule associated protein 1B
SEMA7A	2.8695	2.32561	8.14108	3.86455	6.78106	3.83415	2.00784	0.384097	0.500574	76.9731	0.205344	0.210614	4.63599	13.3803	1.52916	0.39462	chr15	74719944	74720943	11.0269	Intron (NM_003612, Intron 1 of 13)	5602	8482	semaphorin 7A (John Milton Hagen blood group)
SEMA3C	4.57118	11.3273	2.99183	3.22339	9.95283	4.73288	0.877893	0.511853	0.337337	0.419965	0.612253	0.798299	6.13323	0.592933	-3.37071	0.388882	chr7	80862212	80863211	3.67653	Intergenic	-311006	10512	semaphorin 3C
MFAP3L	5.7364	6.15622	3.15547	3.14638	6.37173	5.51866	1.50974	1.87177	0.980678	1.29928	0.708957	4.67641	5.01414	1.84114	-1.4454	0.382411	chr4	170967347	170968346	3.07211	Intergenic	-13692	9848	microfibril associated protein 3 like
GREM2	1.62984	1.13664	1.8267	1.83723	1.52508	1.06707	12.6235	2.239	8.7378	4.05168	11.0256	0.539139	1.50376	6.53612	2.11986	0.379367	chr1	240925706	240926705	2.96631	Intergenic	-150750	64388	gremlin 2, DAN family BMP antagonist
TACC1	20.041	25.766	16.9028	16.278	23.0007	14.0882	11.797	11.7418	14.0328	20.527	7.31756	7.29173	19.3461	12.118	-0.674895	0.376438	chr8	38627190	38628189	8.1314	Intron (NM_001352804, Intron 1 of 10)	12896	6867	transforming acidic coiled-coil containing protein 1
WWTR1	12.3449	14.3287	9.03156	6.37932	10.2681	7.66017	5.69699	4.73822	1.27274	4.335	2.58215	1.43569	10.0021	3.34347	-1.58089	0.376057	chr3	149431923	149432922	4.14947	Intron (NM_001348362, Intron 3 of 9)	10153	25937	WW domain containing transcription regulator 1
EFHD1	15.2104	22.7492	13.9383	15.8175	12.1243	13.1221	3.4283	4.01592	2.42577	4.31059	5.17208	1.5393	15.4936	3.48199	-2.15369	0.375111	chr2	233453256	233454255	5.69411	Intergenic	-17012	80303	EF-hand domain family member D1
OTOGL	11.9312	6.4786	6.25052	8.65463	5.38959	15.1543	1.98936	2.87233	0.52527	0.0811458	0.35272	2.0653	8.97647	1.31435	-2.77179	0.373888	chr12	80701048	80702047	4.63296	Intron (NM_001368062, Intron 33 of 62)	98314	283310	otogelin like
JCAD	6.16404	5.27546	6.8683	4.82829	9.64141	3.6283	1.69637	0.485098	0.736159	1.36017	0.955694	0.1962	6.06763	0.904948	-2.74523	0.372517	chr10	30315836	30316835	3.16343	Exon (NM_020848, Exon 3 of 4)	32180	57608	junctional cadherin 5 associated
NXN	5.2137	7.14457	4.17533	4.34074	4.05429	6.11282	2.31417	1.06462	1.32718	1.29005	1.75347	0.163468	5.17357	1.31882	-1.97191	0.372178	chr17	744180	745179	4.16309	Intron (NM_022463, Intron 1 of 7)	22672	64359	nucleoredoxin
KIAA1324L	23.0964	13.4102	16.6105	15.4745	18.9668	16.6648	30.9857	37.1691	20.382	22.3471	16.8926	56.3998	17.3706	30.6961	0.821409	0.364914	chr7	86669133	86670132	4.44386	Promoter-TSS (NM_001291990)	-82	222223	KIAA1324 like
EFEMP1	45.1416	57.1018	26.5491	17.2654	19.5661	28.5352	38.6092	2.20151	55.6028	1.81145	2.67463	0.15843	32.3598	16.843	-0.942055	0.356218	chr2	56051772	56052771	4.63612	Intergenic	98646	2202	EGF containing fibulin extracellular matrix protein 1
SDHAP3	4.23088	7.20369	4.55531	5.91858	4.27678	3.83178	2.17436	2.66029	3.72062	2.60224	2.36441	1.5489	5.00284	2.5118	-0.994023	0.354839	chr5	1565019	1566018	5.64868	Intergenic	29128	728609	succinate dehydrogenase complex flavoprotein subunit A pseudogene 3
DOCK2	2.61734	6.77479	4.52522	2.01191	1.54664	1.70225	9.04111	6.90236	5.73334	2.73149	16.3346	1.32963	3.19636	7.01209	1.13342	0.35443	chr5	169194516	169195515	6.7969	Intron (NR_156756, Intron 25 of 52)	130736	1794	dedicator of cytokinesis 2
TSKU	10.2818	11.8962	7.27836	15.3675	12.7324	6.08483	4.12403	3.94888	8.20908	2.33387	3.19309	0.542375	10.6068	3.72522	-1.5096	0.35233	chr11	76509913	76510912	4.04653	Intergenic	7616	25987	tsukushi, small leucine rich proteoglycan
TFPI	9.8012	11.3263	5.79713	4.9091	7.52763	9.30235	5.53291	0.797903	1.1363	1.38346	1.50441	1.59593	8.11061	1.99182	-2.02572	0.348194	chr2	188613847	188614846	4.87515	Intergenic	-195114	7035	tissue factor pathway inhibitor
EDIL3	7.06403	10.3643	9.9706	4.99919	8.19252	4.42964	35.5264	15.0165	7.53255	101.463	12.0477	0.197778	7.50338	28.6307	1.93195	0.345474	chr5	83930259	83932018	4.50545	Intergenic	-250440	10085	EGF like repeats and discoidin domains 3
CLPB	3.91016	2.37545	4.20965	6.04974	3.86575	5.35668	5.61818	6.97586	7.10094	7.60265	9.83226	13.9227	4.29457	8.50876	0.986435	0.344042	chr11	72092455	72093454	3.89675	Intron (NM_001258393, Intron 2 of 14)	52621	81570	ClpB homolog, mitochondrial AAA ATPase chaperonin
PKIA	15.4118	12.9868	16.2501	10.2292	12.2292	18.522	25.7611	17.8991	17.024	6.90613	18.9116	132.914	14.2715	36.5694	1.3575	0.341578	chr8	79018176	79019175	2.61569	Intergenic	-409900	5569	cAMP-dependent protein kinase inhibitor alpha
ALS2CL	3.6451	9.86666	4.27448	6.28649	5.75238	3.37748	1.44405	3.23412	2.3111	2.9722	0.645086	1.1189	5.53377	1.95424	-1.50165	0.338624	chr3	46734678	46735677	7.15742	Promoter-TSS (NR_033815)	-8	259173	ALS2 C-terminal like
ATP8A2	28.6496	24.9245	43.6931	28.9461	49.2086	15.4758	54.997	54.9063	102.517	53.9998	29.7606	76.4634	31.8163	62.1073	0.964996	0.337568	chr13	26086620	26087619	3.98944	Intron (NM_001313741, Intron 2 of 35)	44207	51761	ATPase phospholipid transporting 8A2
TPD52L1	41.5158	19.1912	26.8722	34.5524	36.1215	37.1514	2.46898	20.935	0.618165	9.09163	6.9012	3.465	32.5674	7.24666	-2.16804	0.33319-2	chr6	125446542	125447541	3.71224	Intergenic	-27878	7164	TPD52 like 1
ST3GAL4	13.1916	12.1594	23.6462	23.7892	36.1711	37.3629	10.3008	14.7839	8.7171	11.9588	14.9955	8.18075	24.3867	11.4895	-1.08578	0.329803	chr11	126286000	126286999	7.18223	Intergenic	10517	6484	ST3 beta-galactoside alpha-2,3-sialyltransferase 4
COLEC11	5.65451	60.7872	10.1715	11.8848	15.9605	5.92304	11.1263	1.00911	3.29343	4.01099	4.24888	1.15262	18.3969	4.14022	-2.15169	0.322132	chr2	3638005	3639004	5.50638	Intergenic	-3918	78989	collectin subfamily member 11
UGT2A1	20.6541	16.0455	8.1662	17.8434	55.7457	33.5363	0.0987139	0	0	0.089068	0.068228	12.3677	25.3319	2.10395	-3.58978	0.318646	chr4	70523550	70524549	3.58771	Intergenic	-5084	10941	UDP glucuronosyltransferase family 2 member A1 complex locus
CPZ	4.39732	9.99612	6.33381	3.50748	3.80321	7.28574	0.0634385	0	0	2.31257	0.498726	0.0726661	5.88728	0.491234	-3.58312	0.316849	chr4	8622373	8623372	7.4364	Intergenic	28380	8532	carboxypeptidase Z
RHOJ	6.37261	15.2402	2.66506	5.92941	12.0257	7.78495	6.36533	1.72712	1.7364	1.54073	1.02573	0.53963	8.33632	2.15582	-1.95117	0.310351	chr14	63632313	63633312	3.71303	Intergenic	-38349	57381	ras homolog family member J
CAVIN3	11.17	17.9392	8.4945	10.7312	11.6418	14.795	5.8981	2.99608	2.70598	5.81388	5.57818	0.464278	12.4619	3.90942	-1.6725	0.309965	chr11	6340836	6341835	4.63983	Exon (NM_145040, Exon 1 of 2)	396	112464	caveolae associated protein 3
GNA14	5.55238	6.42267	4.34022	5.3209	9.75779	3.45584	1.23654	1.94157	0.311386	0.400969	0.817151	0.0843143	5.8083	0.798654	-2.86247	0.308206	chr9	80375990	80377776	4.72704	Intron (NM_002072, Intron 5 of 6)	-113645	9630	G protein subunit alpha 14
EMB	17.8659	17.0315	19.1938	8.64848	14.9769	13.8364	16.9544	20.5202	11.1261	11.3451	7.73307	97.9915	15.2589	27.6117	0.855634	0.300897	chr5	49664891	49665890	3.91779	Intergenic	71732	133418	embigin
PDGFC	6.94869	7.04016	7.56326	4.7211	4.69159	6.05968	1.22934	2.52016	0.320101	1.39566	0.859287	0.871324	6.17075	1.19931	-2.36324	0.300146	chr4	157644813	157645812	3.20854	Intergenic	247639	56034	platelet derived growth factor C
FOXL2NB	6.01428	12.1275	7.75345	8.12189	14.6569	6.44467	0.138804	1.03666	0.637125	4.48416	0.0751997	0	9.18645	1.06199	-3.11274	0.299796	chr3	138665525	138666524	7.64072	Promoter-TSS (NM_023067)	-35	401089	FOXL2 neighbor
PROS1	11.1709	16.6773	12.6715	5.25765	10.0298	12.8199	3.7175	7.77712	2.06362	4.97499	1.21109	5.86246	11.4378	4.2678	-1.42225	0.297894	chr3	93625413	93626412	3.7605	Intron (NM_001314077, Intron 5 of 15)	67013	5627	protein S
YAP1	12.0151	11.8953	7.92715	6.58462	8.36433	7.14171	2.60707	2.78855	0.970107	2.16997	1.7681	0.682162	8.98803	1.83099	-2.29538	0.282078	chr11	101981501	101982500	3.2373	Intron (NM_006106, Intron 1 of 6)	808	10413	Yes associated protein 1
CAV2	6.92184	7.56947	2.95118	3.42213	6.39951	9.08521	5.34146	2.08411	0.975355	2.05032	1.89352	1.48793	6.05823	2.30545	-1.39385	0.276228	chr7	116139463	116140462	3.47049	Promoter-TSS (NM_001206748)	-138	858	caveolin 2
FRMD4A	50.7587	44.9709	7.35552	5.324	273.926	5.18664	3.21369	2.5373	1.40632	3.31286	0.863305	2.43288	64.5869	2.29439	-4.81506	0.27545	chr10	13751686	13752685	2.15685	Intron (NM_001318336, Intron 11 of 23)	-2618	55691	FERM domain containing 4A
NAT8L	7.44183	8.22105	10.2582	8.17407	8.68827	5.96258	8.54605	16.0537	15.0282	21.5804	7.28274	14.2421	8.12434	13.7889	0.763181	0.266242	chr4	2073258	2074257	9.11738	3' UTR (NM_181808, Exon 26 of 26)	12703	339983	N-acetyltransferase 8 like
PTPDC1	2.39802	3.41895	4.08698	3.17858	2.88297	4.33438	5.8686	10.6662	6.91326	3.05665	6.48399	4.34502	3.38331	6.22228	0.879006	0.266145	chr9	96846207	96847206	2.2825	Promoter-TSS (NM_001253829)	-5	138639	protein tyrosine phosphatase domain containing 1
REPS2	8.37439	6.80181	6.64472	9.40163	11.2163	6.24119	3.61201	4.86469	3.04668	2.55347	4.36448	5.73086	8.11334	4.0287	-1.00998	0.264759	chrX	16982961	16983960	3.4669	Intron (NM_001080975, Intron 1 of 17)	18679	9185	RALBP1 associated Eps domain containing 2
DDHD1	6.25388	9.99771	7.47262	4.43878	6.77843	6.67103	2.89797	5.16255	3.12741	4.07966	2.86543	6.20482	6.93541	4.0563	-0.773815	0.262886	chr14	53551341	53552340	2.47706	Intron (NM_001160148, Intron 4 of 12)	68201	80821	DDHD domain containing 1
NID1	11.8965	20.7739	10.6534	7.91224	8.66348	4.75448	16.04	1.95063	4.60065	4.8885	3.22246	0.89148	10.7757	5.26562	-1.0331	0.256578	chr1	236260007	236261111	42.5588	Intergenic	-32169	4811	nidogen 1
SCFD2	5.85449	6.1188	8.63833	5.34654	6.58224	6.28283	10.5107	14.7176	16.3498	10.0383	13.7824	7.44645	6.47054	12.1409	0.907916	0.254956	chr4	54103951	54104950	5.38255	Intron (NM_152540, Intron 4 of 8)	127778	152579	sec1 family domain containing 2
CD248	11.0575	8.05917	8.63474	4.10387	6.00316	1.81255	9.24176	2.37228	3.19294	1.62338	3.33439	0.126991	6.61183	3.31529	-0.995914	0.240875	chr11	66079658	66080657	8.72849	Intergenic	4358	57124	CD248 molecule
CDH8	0.29995	0.291685	4.63176	0	0	6.79934	35.4005	8.74293	42.4677	64.4236	47.7696	0	2.00379	33.1341	4.04751	0.238367	chr16	62069558	62070557	4.87692	5' UTR (NM_001796, Exon 1 of 12)	285	1006	cadherin 8
GRIP1	4.39153	3.49245	6.48963	4.6293	4.948	5.87243	17.0686	24.3483	10.312	16.7078	8.09234	28.4893	4.97055	17.5031	1.81613	0.23719	chr12	66947921	66948920	2.31187	Intron (NM_021150, Intron 2 of 23)	124436	23426	glutamate receptor interacting protein 1
DYNLRB2	5.07086	5.99596	2.88956	8.57892	6.51359	6.49769	0.525167	0.565597	0.247873	3.5144	1.55089	0	5.92443	1.06732	-2.47268	0.236699	chr16	80276653	80278186	4.00365	Intron (NR_120307, Intron 2 of 5)	-297212	83657	dynein light chain roadblock-type 2
RHOD	12.1544	11.329	12.7118	19.954	25.6195	27.475	1.34123	2.41001	0.425065	0.137055	2.00098	0.280737	18.2073	1.09918	-4.05002	0.234402	chr11	66822309	66823308	5.84425	Intergenic	-1510	29984	ras homolog family member D
STRA6	8.31236	3.0284	3.04998	4.54272	5.75208	2.17493	16.7569	0.390248	11.816	29.8879	0.279675	0.427736	4.47675	9.92641	1.14882	0.226432	chr15	74494742	74495741	5.85879	Promoter-TSS (NM_022369)	-113	64220	stimulated by retinoic acid 6
OR2A1-AS1	0.654192	0.245778	1.48491	0	0.328989	0.4423	0.222102	20.0186	0.295589	1.01299	12.0499	0	0.526028	5.59987	3.41218	0.225743	chr7	144061037	144063350	9.19207	Exon (NM_005435, Exon 2 of 15)	-9382	101928492	OR2A1 antisense RNA 1
ARHGEF3	23.2322	22.3645	20.1222	17.9865	23.0223	17.4466	21.452	21.3951	20.5812	48.9867	15.7356	102.207	20.6957	38.393	0.891511	0.219693	chr3	56896056	56897055	3.31962	Intron (NM_001128615, Intron 4 of 12)	53909	50650	Rho guanine nucleotide exchange factor 3
DNASE1L3	38.4507	60.4581	33.5604	19.4108	28.0749	46.0725	3.94224	4.2005	1.54115	2.75627	1.41274	4.40931	37.6712	3.0437	-3.62956	0.211464	chr3	58203628	58204627	3.44112	Intergenic	-7397	1776	deoxyribonuclease 1 like 3
C14orf132	19.4851	15.1255	27.9622	32.0105	30.8073	20.0112	32.9916	45.8175	54.7483	50.9576	33.3614	15.443	24.2336	38.8866	0.682262	0.207188	chr14	96587345	96588344	3.22172	Intergenic	82145	56967	chromosome 14 open reading frame 132
USP35	5.38513	7.153	10.7107	7.53741	9.92696	6.68279	9.02419	10.4707	16.458	31.9525	9.45926	8.61025	7.89932	14.3291	0.859152	0.197327	chr11	77903073	77904072	12.3977	Intron (NM_020798, Intron 1 of 10)	3607	57558	ubiquitin specific peptidase 35
ASTN2	5.54952	4.47028	7.50796	3.4809	2.41737	2.8049	6.17417	3.1883	4.608	74.7738	5.50075	13.2691	4.37182	17.919	2.03519	0.166825	chr9	120107155	120108154	4.26562	Intron (NM_014010, Intron 1 of 21)	69681	23245	astrotactin 2
SYT4	61.2038	40.766	63.9409	45.4951	41.9374	48.5964	87.0339	79.6161	72.8341	77.8884	79.9569	74.1478	50.3233	78.5795	0.642928	0.164414	chr18	41169631	41170630	4.63061	Intergenic	-312675	6860	synaptotagmin 4
CDH11	24.1994	11.71	11.0081	6.33516	21.6479	3.426	4.1095	1.02418	4.02715	2.46164	1.51503	0.622934	13.0544	2.29341	-2.50897	0.151381	chr16	64377685	64378684	3.15623	Intergenic	777782	1009	cadherin 11
AGR2	225.223	43.3458	174.067	95.3762	127.32	137.623	43.3888	54.3512	1.6802	3.11288	42.8016	0.377042	133.826	24.2853	-2.4622	0.148041	chr7	16829008	16830007	3.67041	Intergenic	15116	10551	anterior gradient 2, protein disulphide isomerase family member
DMRTA2	2.3329	1.14632	2.47522	2.16884	2.50757	3.6153	2.79769	9.48276	2.48263	0.116891	0.525196	45.3999	2.37436	10.1342	2.09362	0.12254	chr1	51120362	51121361	3.67138	Intron (NM_007051, Intron 8 of 18)	-231746	63950	DMRT like family A2
GABRB3	53.839	31.03	40.5906	34.4712	36.0528	28.8969	55.5993	51.3599	56.2992	72.8289	42.7624	73.5863	37.4801	58.7393	0.648202	0.118137	chr15	26874066	26875065	5.89549	Promoter-TSS (NR_103801)	-328	2562	gamma-aminobutyric acid type A receptor beta3 subunit
FAM20C	14.0924	12.6467	26.1828	15.5769	14.1649	10.5889	8.73489	1.15236	2.0518	26.7877	3.44368	6.14886	15.5421	8.05322	-0.948545	0.108319	chr7	215348	216347	4.90368	Intron (NM_020223, Intron 3 of 9)	23276	56975	FAM20C golgi associated secretory pathway kinase

## Sheet: Supplementary Table 3
Supplemental Table 3. Known transcription factor (TF) motifs enriched in hyper-accessible regions
TFs	p value	% of target regions	# of target regions
SCL	1e-17	0.6934	3971
NF1	1e-16	0.1021	585
NF-E2	1e-16	0.0157	90
Hoxa11	1e-16	0.274	1569
CEBP	1e-16	0.0896	513
Smad3	1e-16	0.4467	2558
LXRE	1e-16	0.0143	82
THRb	1e-16	0.1566	897
Tcf21	1e-16	0.22	1260
Meis1	1e-15	0.2748	1574
Rfx1	1e-88	0.0943	540
Tgif1	1e-15	0.4006	2294
Bapx1	1e-15	0.3141	1799
THRa	1e-14	0.0978	560
TCF4	1e-14	0.2766	1584
Pitx1	1e-14	0.5137	2942
USF1	1e-14	0.1163	666
Brachyury	1e-14	0.0438	251
Foxo3	1e-13	0.0976	559
Klf4	1e-13	0.1226	702
Nkx6.1	1e-13	0.2799	1603
X-box	1e-82	0.0594	340
PU.1-IRF	1e-13	0.2225	1274
FOXP1	1e-13	0.0623	357
Bach1	1e-13	0.0131	75
GFX	1e-13	0.0148	85
MafA	1e-12	0.1434	821
Nrf2	1e-12	0.0124	71
Bcl6	1e-12	0.219	1254
SPDEF	1e-12	0.1991	1140
CEBP	1e-12	0.0976	559
RORg	1e-12	0.0185	106
Atf7	1e-81	0.1306	748
NFE2L2	1e-12	0.0112	64
Hoxa13	1e-11	0.2782	1593
Nkx3.1	1e-11	0.3302	1891
Hoxd13	1e-11	0.1805	1034
EBF	1e-11	0.0658	377
Ascl1	1e-11	0.3449	1975
MyoG	1e-10	0.2345	1343
RORgt	1e-10	0.023	132
RORgt	1e-10	0.023	132
BORIS	1e-10	0.0854	489
NFIL3	1e-80	0.1269	727
Tcf12	1e-10	0.23	1317
ZNF189	1e-10	0.1554	890
Hoxd11	1e-10	0.2837	1625
TATA-Box	1e-10	0.1729	990
HOXB13	1e-10	0.1257	720
bHLHE40	1e-10	0.0863	494
MafK	1e-09	0.0424	243
Myf5	1e-09	0.1528	875
CLOCK	1e-09	0.1224	701
Pknox1	1e-09	0.0491	281
Sp5	1e-71	0.4219	2416
HIC1	1e-09	0.4313	2470
Smad4	1e-09	0.3061	1753
Tbx5	1e-09	0.49	2806
bHLHE41	1e-09	0.2724	1560
Pit1+1bp	1e-09	0.0423	242
FOXK1	1e-09	0.1271	728
Tlx?	1e-09	0.0859	492
MafB	1e-09	0.0587	336
MyoD	1e-08	0.19	1088
ZBTB33	1e-08	0.0309	177
PR	1e-70	0.3712	2126
PBX1	1e-08	0.0203	116
OCT	1e-08	0.0054	31
Tbr1	1e-08	0.1837	1052
Rbpj1	1e-08	0.2476	1418
Gfi1b	1e-08	0.0983	563
Pit1	1e-08	0.0997	571
FoxL2	1e-08	0.0934	535
EBF1	1e-07	0.2761	1581
EBF2	1e-07	0.2092	1198
PRDM1	1e-07	0.0791	453
Sp1	1e-70	0.2151	1232
E2F6	1e-07	0.2146	1229
Max	1e-07	0.1287	737
Smad2	1e-07	0.2918	1671
Nkx2.1	1e-07	0.4081	2337
RORa	1e-07	0.0218	125
Znf263	1e-07	0.4201	2406
ZNF143|STAF	1e-07	0.0796	456
Lhx1	1e-06	0.1241	711
Nkx2.5	1e-06	0.3195	1830
Foxa2	1e-06	0.0922	528
Sp2	1e-67	0.5294	3032
FOXK2	1e-06	0.0829	475
BMAL1	1e-06	0.2693	1542
Sox4	1e-06	0.1208	692
NPAS2	1e-06	0.1914	1096
Ptf1a	1e-06	0.4837	2770
IRF8	1e-06	0.0569	326
Hoxd12	1e-06	0.1922	1101
Hoxd10	1e-06	0.1341	768
ELF5	1e-06	0.1399	801
EHF	1e-06	0.2314	1325
Atf2	1e-67	0.0974	558
Bcl11a	1e-06	0.1201	688
Sox10	1e-06	0.2109	1208
Sox6	1e-06	0.1966	1126
NFAT	1e-06	0.1228	703
Pbx3	1e-06	0.0424	243
Lhx2	1e-05	0.1166	668
Sox3	1e-05	0.2172	1244
FOXA1	1e-05	0.1214	695
IRF2	1e-05	0.0213	122
PU.1	1e-05	0.0323	185
CRE	1e-65	0.1079	618
GRE	1e-226	0.1161	665
HIF-1a	1e-05	0.0719	412
n-Myc	1e-05	0.1496	857
Foxh1	1e-05	0.0765	438
Brn2	1e-05	0.0131	75
IRF1	1e-05	0.0248	142
Arnt	1e-05	0.1463	838
HIF-1b	1e-05	0.2429	1391
FOXM1	1e-05	0.1058	606
ZNF416	1e-05	0.26	1489
E2F1	1e-05	0.1138	652
Fra1	1e-56	0.1058	606
Hoxa10	0.0001	0.0669	383
Sox9	0.0001	0.118	676
OCT	0.0001	0.0698	400
SpiB	0.0001	0.0452	259
Eomes	0.0001	0.2631	1507
PBX2	0.0001	0.087	498
GATA3	0.0001	0.1565	896
IRF3	0.0001	0.0463	265
Tbox	0.0001	0.03	172
FOXA1	0.0001	0.0967	554
BATF	1e-53	0.1151	659
Unknown	0.0001	0.0712	408
RBPJ	0.0001	0.0657	376
Erra	0.0001	0.3548	2032
Foxa3	0.0001	0.0358	205
IRF4	0.0001	0.0602	345
Fox	0.0001	0.1168	669
c-Myc	0.0001	0.1351	774
ZNF467	0.0001	0.2244	1285
NPAS	0.0001	0.239	1369
WT1	0.001	0.1694	970
JunB	1e-51	0.1028	589
Nkx2.2	0.001	0.3007	1722
STAT6	0.001	0.0774	443
Tcfcp2l1	0.001	0.0293	168
Srebp2	0.001	0.0246	141
KLF10	0.001	0.1378	789
Ets1-distal	0.001	0.0487	279
GATA	0.001	0.0164	94
GATA	0.001	0.0166	95
Prop1	0.001	0.0562	322
Sox15	0.001	0.1276	731
JunD	1e-51	0.0433	248
Sox2	0.001	0.1109	635
Twist	0.001	0.0257	147
Brn1	0.001	0.032	183
E2F	0.001	0.025	143
Zfp281	0.001	0.0611	350
GRHL2	0.001	0.0457	262
MNT	0.001	0.1531	877
HEB	0.001	0.388	2222
E2F7	0.01	0.055	315
RUNX1	0.01	0.1367	783
Atf3	1e-51	0.1173	672
Tbet	0.01	0.128	733
ISRE	0.01	0.0115	66
RARa	0.01	0.3723	2132
2021-10-04	0.01	0.045	258
HIF2a	0.01	0.0864	495
2021-10-06	0.01	0.0412	236
HNF1b	0.01	0.0166	95
ZNF264	0.01	0.1292	740
E2A	0.01	0.3101	1776
Tbx6	0.01	0.157	899
KLF14	1e-51	0.546	3127
CDX4	0.01	0.0878	503
Gata4	0.01	0.1049	601
Nur77	0.01	0.0225	129
ZNF711	0.01	0.454	2600
STAT6	0.01	0.07	401
Elk4	1e-50	0.2389	1368
Fosl2	1e-48	0.0737	422
c-Jun-CRE	1e-47	0.0779	446
Jun-AP1	1e-47	0.0576	330
PGR	1e-208	0.102	584
Fra2	1e-45	0.0911	522
AP-1	1e-44	0.1241	711
Elk1	1e-44	0.2287	1310
KLF3	1e-40	0.2169	1242
Ronin	1e-38	0.0361	207
YY1	1e-38	0.0506	290
Fli1	1e-38	0.3162	1811
KLF5	1e-38	0.4327	2478
Hoxa9	1e-37	0.3587	2054
GFY-Staf	1e-36	0.0405	232
ARE	1e-203	0.1207	691
Mef2d	1e-35	0.0421	241
HLF	1e-35	0.1138	652
ETV4	1e-35	0.3279	1878
ELF1	1e-35	0.2071	1186
NRF	1e-34	0.1111	636
E-box	1e-34	0.0503	288
NRF1	1e-33	0.1076	616
AR-halfsite	1e-32	0.5881	3368
Mef2b	1e-31	0.1222	700
Mef2a	1e-30	0.0721	413
GRE	1e-196	0.088	504
ETV1	1e-30	0.3302	1891
KLF6	1e-30	0.3716	2128
Stat3+il21	1e-30	0.153	876
ETS	1e-30	0.1371	785
MITF	1e-30	0.183	1048
STAT4	1e-29	0.1699	973
GABPA	1e-29	0.2455	1406
STAT1	1e-29	0.0653	374
Stat3	1e-28	0.1292	740
GFY	1e-28	0.0379	217
NFY	1e-189	0.2684	1537
CRX	1e-28	0.315	1804
AMYB	1e-28	0.2792	1599
Nanog	1e-27	0.5464	3129
Rfx6	1e-27	0.252	1443
Usf2	1e-27	0.0857	491
Mef2c	1e-27	0.0681	390
Foxo1	1e-26	0.2958	1694
Maz	1e-26	0.4444	2545
Six1	1e-26	0.0485	278
NeuroD1	1e-26	0.18	1031
Rfx5	1e-104	0.1142	654
E2F4	1e-26	0.2219	1271
Bach2	1e-25	0.0442	253
MYB	1e-25	0.3297	1888
STAT5	1e-24	0.07	401
Lhx3	1e-24	0.2073	1187
Six2	1e-23	0.1537	880
Olig2	1e-23	0.3215	1841
Otx2	1e-23	0.1172	671
NF1-halfsite	1e-22	0.3412	1954
TFE3	1e-21	0.0347	199
Atf1	1e-103	0.1762	1009
Atf4	1e-21	0.0477	273
Six4	1e-21	0.0166	95
Foxf1	1e-20	0.1159	664
BMYB	1e-20	0.2596	1487
GSC	1e-20	0.1528	875
Atoh1	1e-20	0.2371	1358
Chop	1e-19	0.0365	209
NeuroG2	1e-19	0.2804	1606
EWS	1e-19	0.1453	832
ETS1	1e-19	0.2483	1422
Rfx2	1e-100	0.0709	406
THRb	1e-19	0.5904	3381
Klf9	1e-18	0.154	882
CTCF	1e-18	0.045	258
Ap4	1e-18	0.2652	1519
E2F3	1e-18	0.2544	1457
Isl1	1e-18	0.2514	1440
Tgif2	1e-17	0.4456	2552
ERG	1e-17	0.3272	1874
Etv2	1e-17	0.2064	1182
Elf4	1e-17	0.2338	1339
RFX	1e-99	0.0691	396

## Sheet: Supplementary Table 4
Supplemental Table 4 Known transcription factor (TF) motifs enriched in hypo-accessible regions
TFs	p value	% of target regions	# of target regions
Otx2	1e-09	0.0978	198
Nr5a2	1e-08	0.1566	317
GSC	1e-08	0.1191	241
Klf9	1e-07	0.1882	381
KLF3	1e-07	0.2258	457
Mef2d	1e-05	0.0212	43
CRX	1e-05	0.2515	509
Rfx5	1e-05	0.0652	132
Esrrb	0.0001	0.122	247
Klf4	0.0001	0.1551	314
CTCF	1e-16	0.0677	137
KLF10	0.0001	0.1947	394
Gata4	0.0001	0.0914	185
Sp5	0.001	0.3997	809
Gata6	0.001	0.0771	156
GATA	0.001	0.0153	31
Egr2	0.001	0.085	172
Gata1	0.001	0.0563	114
Mef2a	0.01	0.0361	73
Mef2c	0.01	0.0316	64
Gfi1b	0.01	0.084	170
Rfx2	1e-14	0.045	91
Mef2b	0.01	0.0647	131
Erra	0.01	0.4244	859
HLF	0.01	0.0578	117
Lhx3	0.01	0.1201	243
Gata2	0.01	0.0578	117
Egr1	0.01	0.2594	525
DUX4	0.01	0.0049	10
MafK	0.01	0.0395	80
Six2	0.01	0.1038	210
NFY	0.01	0.1275	258
RFX	1e-13	0.0425	86
X-box	1e-11	0.0385	78
Sp1	1e-10	0.1877	380
Nr5a2	1e-10	0.1314	266
Rfx1	1e-10	0.0642	130
BORIS	1e-10	0.1181	239
SF1	1e-09	0.1067	216
